# Supplementary material for: Identification and validation of diagnostic biomarkers and immune cell abundance characteristics in Staphylococcus aureus bloodstream infection by integrative bioinformatics analysis
Source: Front Immunol. 2024 Nov 25;15:1450782. doi: 10.3389/fimmu.2024.1450782 (PMC11626409; doi:10.3389/fimmu.2024.1450782)
Supplement: Supplementary Table 1 — Primer pairs used in RT-PCRs. [file DataSheet1.xlsx]

## Sheet: Sheet1
GeneID	Con1	Con2	Con3	W1	W2	W3	W4	W5
Itm2a	3.91618	2.28624	2.3514	2.99592	2.73281	1.4027	0.874305	1.78613
Chil5	0.406512	0.91806	0.315216	0.599311	0.854806	0.592321	0.227897	0.832661
Sergef	0.179364	0.373093	0.0579507	0.240392	0.314302	0.0483977	0.301663	0.296284
Dhx9	4.65423	5.68459	3.83631	6.93776	6.94474	4.12355	2.08534	3.75327
Fam109a	0.0977689	0.0435789	0.0947646	0.491381	0.734239	0.0395715	0.164433	0
Olfr1018	0	0	0	0	0	0	0	0
Ssu72	4.44225	3.28831	2.19132	3.58819	5.77861	3.08225	2.46816	5.54279
Fam71e2	0	0	0	0	0	0	0	0
Eif2b2	1.79721	1.75923	1.0247	1.9128	1.56141	1.3122	0.563042	1.3272
Mks1	0.552591	0.608527	0.126026	0.718829	1.34262	0.65782	0.328015	0.708765
Hebp2	0	0	0	0	0	0.0479416	0	0
Vps28	7.17671	7.00712	5.63119	10.0194	7.0579	5.53284	4.31077	8.52426
Setd6	1.1522	1.35946	0.82117	1.39662	1.27249	0.356618	0.313472	0.335871
Gstm2	0	0.19263	0	0.325804	0.162276	0	0	0
Pex19	2.45645	2.89567	1.96774	2.32635	3.35415	1.80771	1.62183	2.53524
Katnbl1	0.832192	1.00683	0.576157	1.52364	1.07138	0.818005	0.449879	1.4434
Psma4	3.31269	5.34174	2.36095	4.79894	4.64635	4.10126	2.37606	3.33155
Tsnaxip1	0.0758846	0	0	0	0.0759852	0	0	0.100281
Bcl7a	0.772141	0.873661	0.489348	1.10452	1.81768	0.637061	0.324657	0.500377
Dio1	0	0	0	0.134643	0	0	0	0
Bnip3l	1279.68	1421.99	1171.85	1262.71	1373.49	1243.11	1099.01	1071.08
Capzb	16.1315	14.7048	12.3356	17.8433	17.2286	15.2793	12.0087	19.1662
Dnajc21	1.09361	1.1999	1.30462	1.69121	1.5373	1.24845	0.282968	1.16727
Cachd1	0	0.0304596	0.0220787	0.0915873	0.0342132	0.0368782	0.0383103	0
Fam205a4	0	0	0	0	0	0	0	0
Gm6551	0	0	0	0.0771408	0	0	0	0
Olfr955	0	0	0	0	0	0	0	0
Ptgr1	0	0.180396	0.13076	0.169507	0.126642	0.109205	0	0
Snip1	0.903427	0.953736	0.829579	1.40997	1.32123	1.00075	0.499813	0.565517
Gm29735	0	0	0	0	0	0	0	0
Ap5s1	1.80665	2.20221	1.92982	1.81603	2.13209	1.73109	0.806139	2.11949
Npy	34.6751	25.834	24.8924	33.5492	29.5679	23.0539	20.4198	27.5332
Vmn1r5	0	0	0	0	0	0	0	0
B9d2	1.01192	1.0954	0.770651	0.435932	1.03136	0.438827	0.364694	1.00294
Syt2	0	0	0	0	0	0	0	0
Ppia	39.3456	35.2124	25.9954	33.2156	27.009	18.5998	12.9891	29.7041
Phax	0.615444	1.15216	0.805319	1.23728	1.34037	0.896753	0.207017	1.18946
Lnx2	0.628297	1.31065	1.0231	0.795762	1.34948	0.742557	0.422681	0.709896
Itgb7	18.8667	19.1076	15.7987	13.9265	15.6989	8.42786	5.32847	9.22839
Rplp2	243.237	258.585	220.011	239.233	201.378	174.049	169.48	231.963
Strbp	0.345576	0.41076	0.428001	0.429387	0.53347	0.2642	0.10494	0.309207
4930444G20Rik	0	0.0569405	0	0	0	0	0	0
Olfr799	0	0	0	0	0	0	0	0
Dhrs2	0	0	0	0	0	0	0	0
Gm10220	0	0	0	0	0	0	0	0
Ankk1	0	0.0504082	0	0.0284193	0	0	0	0
Ttll11	3.29678	2.55975	3.16112	3.45642	2.95507	2.43915	1.53523	3.95262
Fam187b	0	0	0	0	0	0	0	0
B3gnt3	0.0961076	0.0856768	0.0465772	0.144909	0.396969	0.0388991	0	0.0238135
4930467E23Rik	0.0324215	0.0578055	0.0628505	0.162949	0.14609	0	0.0817923	0.128534
Olfr1221	0	0	0	0	0	0	0	0
Zdhhc23	0.14773	0.338647	0.245469	0.275779	0.309058	0.128128	0.097609	0.418335
Psmg2	1.44202	1.76163	0.724739	2.2011	1.24339	1.21054	0.583861	0.68814
Gm5565	0	0	0	0	0	0	0	0
Mettl22	0.355161	0.356191	0.301216	0.535505	0.266724	0.431249	0.410663	0.132002
Adrb1	0.0454109	0.0809648	0.088031	0	0.0341034	0	0	0
Ifi30	9.16711	7.60681	5.86773	12.1703	12.2534	6.76729	4.3635	6.28569
Lrrn4cl	0	0	0	0	0.0598039	0	0	0
Hprt	3.18644	5.38221	3.57619	3.75085	3.71545	2.68121	1.58658	2.57637
Gkn1	0	0	0	0	0	0	0	0
LOC108167362	0	0	0	0	0	0	0	0
Fabp9	0	0	0	0	0	0	0	0
Gm38664	0.15854	0.424001	0.13446	0.239045	0.20836	0.144379	0.349967	0.314264
Gm38958	0.180701	0	0	0	0	0.146276	0	0
Fignl2	0	0.021989	0.0478162	0.0743822	0.0370482	0.019967	0	0.024447
Gm10910	0.427266	0.380894	0	0	0.160437	0	0	0
Kcnh1	0	0	0	0	0	0	0	0
Olfr1466	0	0	0	0	0	0	0	0
Tlr9	0.342191	0.450316	0.205323	0.753451	0.477255	0.765049	0.219244	0.177651
Spaca7	0	0	0	0	0	0	0	0
Lrat	0	0.471311	0	0	0	0	0	0
Otop2	0	0	0	0	0	0	0	0
Hdgf	7.28818	9.56529	6.67177	8.85225	8.38112	5.32613	5.02223	5.81888
Rnf115	19.3338	21.1634	15.1936	21.0447	21.8997	20.1252	11.4077	14.7685
Chst12	7.22564	7.52425	6.03759	8.01449	8.67759	4.48766	4.13812	5.95759
1700019D03Rik	0.0733108	0.130709	0	0	0	0.0593445	0	0
Sowahc	0.225586	0.357515	0.121474	0.491305	0.263532	0.12174	0.0843115	0.298109
Gm21663	0	0	0	0	0	0	0	0
Nup188	0.702102	1.39487	0.583309	1.19977	1.26546	0.941829	0.362684	0.526869
Vmn1r184	0	0	0	0	0	0	0	0
Gpx2	0	0	0	0	0	0	0	0
Gm21608	0	0	0	0	0	0	0	0
Msmb	0	0.166405	0	0.187633	0.140184	0	0	0
Olfr1084	0	0	0	0	0	0	0	0
Scml1	0	0	0	0	0	0	0	0
Pithd1	10.5175	11.8676	8.59034	9.31528	11.5165	9.88321	7.05083	7.14379
Ptprb	0.00923493	0.0329306	0	0.0185657	0	0	0	0.00915289
Ccdc155	0	0	0	0	0	0	0	0.0492808
Rab9b	0	0	0	0	0	0	0	0
Vsig8	0	0	0	0	0	0	0	0
Tmem88b	0	0	0	0	0	0	0	0
Prkag2	0.681437	1.28859	0.600453	0.934055	1.11656	0.534902	0.208378	0.306993
Nmt1	3.8043	4.45123	1.41158	4.0033	3.3927	2.04501	1.8495	3.35811
Cd22	2.55399	3.31171	2.04042	2.89399	3.34784	2.02984	1.31466	1.71822
Slc15a1	0	0	0	0.0364091	0	0	0	0
Batf3	0.158874	0	0	0	0.238628	0	0	0
Slc47a1	0	0.0655667	0	0	0.11047	0.0396916	0	0
Sharpin	3.45811	4.86396	3.61255	4.71199	4.44379	3.17255	1.29245	3.23698
Nup210	6.45453	7.47404	5.04856	9.8103	9.47371	5.63111	3.12861	4.82791
Pbx4	0	0	0	0	0	0	0.0760995	0
Dnaic1	0	0	0	0	0	0	0	0
Nos1	0	0.0297117	0	0	0	0	0	0.011011
Sod2	3.94909	4.04791	3.55536	10.0801	11.6631	9.267	6.25622	13.9116
Cdk6	0.333712	0.45499	0.0998913	0.463702	0.65971	0.337671	0.21047	0.364795
C1rl	0	0.0335022	0.0364261	0.661079	0.395123	0.714904	0.379233	1.21053
Tcea2	0.844169	0.261756	0.533627	0.553402	0.413456	0.41595	0.277781	0.509278
Fam83h	0.0448172	0.0399531	0	0.0450498	0.0504862	0	0	0.0888382
Bdkrb1	0	0.0753674	0	0.127473	0	0	0	0.167584
Il17ra	10.0262	12.7669	5.59654	11.808	15.8283	8.05858	5.89594	12.0374
Sgk1	4.77477	7.46832	4.16524	4.23233	5.49283	3.12724	2.28138	3.57078
Aig1	0.0902062	0.482496	0.0874343	0.226686	0.406466	0.0730211	0.22757	0.0894049
Atp6v1e1	3.85205	6.36542	2.27663	5.61917	5.96213	5.09559	2.52822	6.05266
D430042O09Rik	0.404938	0.384532	0.23891	0.442434	0.509048	0.270786	0.148054	0.21812
Gm32234	0	0	0	0	0	0	0	0
Iltifb	0	0	0	0	0	0	0	0
Sufu	1.06267	1.21483	0.448362	1.14359	1.09851	0.718541	0.462585	0.669114
l7Rn6	0.865483	0.92586	0.754999	1.30496	1.10495	0.42036	0.727807	0.171559
Zscan22	0.140607	0.470051	0.136287	0.24734	0.184792	0.199186	0.0295601	0.0348396
Olfr902	0	0	0	0	0	0	0	0
Gm8994	0	0	0	0	0	0	0	0
Defa35	0	0	0	0	0	0	0	0
Olfr279	0	0	0	0	0	0	0	0
Dda1	3.51986	2.76868	3.11067	3.12187	3.65411	2.54202	1.91526	2.94136
Olfr862	0	0	0	0	0	0	0	0
Ptprk	0.0094565	0.0337207	0	0.0380223	0	0	0	0.018745
Mdc1	1.45592	1.43193	0.812963	1.5112	1.83618	1.02483	0.552275	1.14498
Kit	0	0.0384892	0	0.195296	0.291818	0.244649	0.072614	0.363728
Gata1	9.06005	6.24706	6.45124	8.78286	7.883	7.19162	4.808	7.32314
Cnga4	0.0575082	0	0	0	0.0107971	0	0	0.0284987
Apol7c	0	0.0491431	0	0	0	0	0	0
Neil2	0	0	0	0.119774	0	0	0	0
Rad51d	0.478415	0.701342	0.288533	0.609137	0.878258	0.421697	0.250327	0.273962
H2-Bl	1.70067	0.736387	0.659363	3.17477	2.22596	1.02267	0.81722	1.49292
Cacfd1	1.00475	1.82873	1.46082	2.14618	2.51522	0.915007	0.528078	1.57673
Atp7b	0	0.0417391	0	0	0.017581	0.0189504	0	0
Grem2	0	0	0	0	0	0	0.0254139	0
Gli1	0.0926695	0.0826119	0	0.0465752	0.0231981	0	0	0.13777
Glt6d1	0	0	0	0	0	0	0	0
Fstl3	0.0289602	0.154903	0.0561406	0	0	0	0	0
Il10rb	3.24472	2.62719	2.45253	5.1766	6.05838	5.06036	2.9789	5.6942
Ccdc71	1.61491	1.10484	0.637034	1.11365	1.2974	0.729629	0.600054	1.20973
Rho	0	18.4101	0	0	0	0	0	0
Nt5dc1	1.34665	1.91568	1.58299	2.30407	2.75425	1.48439	0.843301	1.93104
Obox5	0	0	0	0	0	0	0	0
4931428F04Rik	0.0166204	0.0888995	0.0805485	0.233893	0.0998548	0.0807245	0	0.197673
Rbbp6	3.22819	4.62164	2.21007	4.63218	4.83068	3.46806	1.30183	2.73564
Gbf1	1.86082	2.39897	1.12843	2.03354	2.22161	1.14325	0.762343	1.0782
Plp1	8.36686	5.63849	4.18361	9.84536	8.22835	6.63851	3.46211	6.95981
Gm7030	0.0629136	0	0	0	0	0	0.211623	0.249419
Slc6a20b	0	0	0	0	0	0	0	0
Tst	0.309631	0	0.100039	0	0.232531	0	0	0.204587
Bpifb6	0	0	0	0	0	0	0	0
1700015E13Rik	0	0	0	0	0	0	0	0
Fam117b	1.1038	1.71289	0.812314	1.1198	1.18201	0.910059	0.403943	0.67868
Nid2	0	0.0516184	0.0224494	0.0465625	0	0	0	0
C1qtnf7	0	0	0.0474438	0	0	0.0396229	0	0
Pcdhga2	0	0	0	0	0	0	0	0
Crabp2	0	0	0.121825	0	0	0	0	0
Ehmt1	1.23901	1.85085	0.898001	1.70547	1.48376	0.867434	0.563199	0.652725
Ubr3	1.75828	2.57123	1.36843	2.08954	2.15956	1.36021	0.946874	1.4422
Asic3	0.0592089	0.0263914	0	0.014879	0.0222328	0.10784	0	0
Dnajc7	10.7254	10.2391	6.65857	12.3368	9.99189	7.60506	3.53919	7.23923
Csn3	0	0	0	0	0	0	0	0
Tor3a	0.276912	0.555431	0.167752	2.192	2.49551	2.91405	1.09154	2.43577
Ccdc134	0.909426	1.71499	0.610256	0.914145	1.54983	0.821115	0.617691	0.450674
Adgre5	32.3963	30.1667	17.3592	22.4845	26.094	18.1819	11.311	19.6208
Il4i1	0.0276303	0	0	0	0.0415005	0.0223665	0	0
Nup37	0.0903503	0.402722	0.218935	0.544915	0.474968	0.219413	0.075978	0.716382
Sppl2b	2.42278	2.15983	1.68027	1.59557	2.0234	1.74142	1.21189	0.952222
Cxcl13	0.0973482	0	0.188714	0	0	0	0	0
Aimp1	2.52047	3.10075	1.66125	3.54697	2.57429	2.24433	1.52606	2.14835
Phospho1	9.06133	11.2193	9.21343	8.78093	7.09411	7.09536	7.14678	6.63291
Rpl24	41.0659	41.9555	31.9724	37.846	41.0995	22.9933	23.5359	32.1151
Mrpl48	1.13717	0.426843	0.348072	0.180485	0.494427	0.629836	0.553634	0.889792
Mlf2	8.92266	7.65844	6.75439	5.07747	6.45166	4.47695	3.56561	5.55453
Popdc2	0.131411	0.234297	0	0.105674	0	0.0425504	0.0884056	0.0520975
Dock6	0.101081	0.0491511	0.142509	0.110842	0.0828122	0.111578	0.0309096	0.0546452
Foxe1	0	0	0	0	0	0	0	0
Mup14	0	0	0	0	0	0	0	0
Timp1	0	0.175478	0.127196	0	0.0985516	0.318684	0	0.130062
Zfp703	0.541488	0.763008	0.27089	0.491624	0.721484	0.183816	0.308464	0.502054
Fam207a	0.721468	1.67562	0.92013	1.06873	0.926795	0.845295	0.367214	1.05377
Tmigd1	0	0	0	0	0	0	0	0.157132
Gm32151	0	0	0	0	0	0	0	0
Olfr374	0	0	0	0	0	0	0	0
Wls	1.23835	1.23133	0.715563	0.861769	0.91211	1.17593	0.640838	1.69941
Wdr3	1.73209	1.60349	0.904003	2.46094	2.11378	0.970691	0.420161	1.55163
Ctbp2	0.276574	0.634003	0.134037	0.436871	0.459919	0.271859	0.382092	0.313276
Casp12	0	0.0433541	0.0942757	0	0.0365226	0	0	0
Itpripl2	0.387223	0.249717	0.239569	0.331262	0.408361	0.180069	0.166277	0.277631
Gm28729	0	0	0	0	0	0	0	0
Ankmy1	0	0	0	0	0.0227508	0	0	0.0300251
Zdhhc11	0	0	0	0	0	0	0	0
Zbtb22	1.38849	1.5279	0.483656	1.76643	1.77593	1.44009	0.802738	1.56968
Ap1s1	1.45438	2.27614	1.78561	1.7868	1.74757	1.41277	0.706638	2.91496
Ptprs	0.176922	0.315441	0.16246	0.365041	0.314687	0.339198	0.0939655	0.212267
Plekhn1	0.742181	0.547556	0.917823	1.80077	0.92255	0.704373	0.516513	1.62337
Gprc5b	0.143714	0.199292	0.092865	0.272868	0.0719521	0.116335	0.120853	0.0633054
Tubb4b	20.1139	16.954	17.0289	19.8985	16.008	16.654	8.76928	16.2215
Zfp558	0.0271268	0.0483653	0.0525864	0.0272675	0.0611162	0.0219589	0	0
Lta4h	2.90477	3.61038	3.00502	2.72332	3.35611	1.85398	1.40925	2.29764
Tmc2	0	0	0	0	0	0	0	0
Cylc2	0	0	0	0	0	0	0	0
Rasa2	1.26553	1.63923	1.11131	2.05492	1.78708	1.01568	0.582134	1.53302
Dnah9	0	0	0	0	0	0	0.0107867	0.00423775
Agpat3	1.41548	3.21684	1.53623	1.5631	1.66938	1.06513	0.846631	1.12628
Gm33888	0	0	0	0	0	0	0	0
Mbl2	0	0	0	0	0	0	0	0
Zfp362	1.37375	2.1169	1.06523	2.09105	2.24022	1.36622	1.0232	1.24484
Mrc2	0.0181804	0.0972436	0.158596	0	0.0136534	0.0147169	0	0
1190002N15Rik	0.48684	0.816945	0.388607	0.489366	0.666708	0.231819	0.0722464	0.326407
Med23	0.75611	0.765963	0.344229	0.990347	0.765716	0.732622	0.250479	0.647203
Icmt	0.870672	1.78725	0.721771	1.35885	1.29053	0.85318	0.587663	0.658558
D630033O11Rik	0	0	0	0	0	0	0	0
Rgl1	0.444026	0.385137	0.139583	0.554897	0.838159	1.02973	0.383485	0.820693
H2bfm	0	0	0	0	0	0	0	0
Msl3l2	0.0999281	0.133624	0.0968575	0.200893	0.41275	0.161782	0	0.396162
Cpxm1	0	0	0	0	0	0	0	0
Alms1	0.0309801	0.0552355	0.0400375	0.0830423	0.0426541	0.0961327	0	0.0204699
Nmral1	0.234362	0.69642	0	1.02084	0.498679	0.347808	0.361315	0.851693
Klhl31	0	0	0	0	0	0	0	0
Ppp2ca	13.4218	12.1219	10.0553	13.0791	14.6354	11.5765	5.76661	11.7051
Vmn1r58	0	0	0	0	0	0	0	0
Ocrl	0.162032	0.334032	0.0392633	0.22395	0.365056	0.213141	0.136257	0.230852
Svs1	0	0	0	0	0	0	0	0
Spin2-ps1	0	0	0	0	0	0	0	0
Il10	0	0	0	0.087064	0.260188	0.0701137	0.0728364	0.0858452
D11Wsu47e	0.643695	0.229533	0.415943	0.49606	0.676776	0.468959	0.144347	0.46785
Ppp2r5b	3.69682	4.11485	4.23104	4.68175	3.43508	2.77275	2.14276	2.50476
Olfr103	0	0	0	0	0	0	0	0
Rpl27	35.8312	31.8737	29.4272	30.905	30.3233	16.0931	17.042	27.6466
Il23r	0.0454657	0	0	0	0	0	0	0
Cuzd1	0	0	0	0	0	0	0	0
Slc22a16	0	0	0	0	0	0	0	0
Tecr	3.24038	5.99623	4.61603	4.09617	4.97762	1.94742	1.69275	2.57901
Caprin1	6.10923	7.83594	4.95132	8.0607	8.28605	6.1561	3.01859	5.69007
Gm8754	0	0	0	0	0	0	0	0
Olfr876	0	0	0	0	0	0	0	0
Ndufb3	3.16732	3.29416	1.31571	2.27411	1.8123	2.07555	1.01466	2.09279
Ott	0	0	0	0	0	0	0	0
Mdm4	5.61587	6.9389	3.76083	7.97408	8.22263	4.25989	2.64198	4.12584
Senp3	2.88342	3.05381	2.26929	3.79019	4.64549	1.69571	1.57504	2.88223
Ptpru	0.0203561	0.0453669	0	0	0	0.00823902	0	0
LOC102632383	0	0	0	0	0	0	0	0
Sytl1	1.22955	1.73773	1.68592	1.02492	0.99095	0.704	0.580027	0.832234
Arrdc5	0	0	0	0	0	0	0	0
Zdhhc16	1.84625	0.759636	0.722692	1.28481	0.746592	0.6323	0.507569	0.844548
Mrpl1	0.500525	0.233725	0.831676	0.407289	0.393791	0.366583	0.0400861	0.614193
Scarb1	1.00105	1.57233	0.854778	0.814579	0.536988	0.771753	0.561206	0.472456
Olfr193	0	0	0	0	0	0	0	0
Eva1b	0.322629	0.619475	0.33677	0.249464	0.167741	0.120538	0.166958	0.442749
Fas	2.68645	1.96722	1.99942	11.1391	11.7087	8.19379	6.25288	13.931
Ube2m	35.2896	37.1094	30.7614	31.0808	30.2162	25.6516	25.7999	33.0726
Trim24	1.06809	1.15494	0.603907	1.28239	1.42601	0.848598	0.374244	0.862565
Pla2g12a	8.64101	6.23591	5.8012	8.64824	7.64114	5.23854	3.64895	5.96902
Pf4	593.873	329.793	396.988	502.877	373.902	387.219	214.273	390.873
Arfgef3	0	0.0122738	0	0	0	0	0	0
Elavl3	0	0	0	0	0	0	0	0
Gm567	0	0	0	0	0	0	0	0
Olfr869	0	0	0	0	0	0	0	0
Bcat1	0	0.139372	0	0.0142864	0.0106736	0.149565	0	0.0140864
Ankrd49	0.362892	0.439045	0.502487	0.72955	0.75919	0.293758	0.17438	0.513812
Gm3376	0	0	0	0	0	0	0	0
Npm1	21.9354	24.6929	15.9159	24.9669	26.4072	15.8432	11.6813	17.3431
Gm8279	0	0	0	0	0	0	0	0
Mboat7	4.47663	5.02802	3.32598	7.2751	8.07157	6.99215	3.73134	7.15371
Ppm1h	1.98238	2.42537	1.16613	2.4874	3.71675	2.09167	0.954233	1.55827
Rbm25	4.5922	5.37745	3.20629	7.25004	6.99486	4.41041	2.58538	3.70284
Gclm	46.3229	50.9805	41.0631	47.9078	50.6757	45.2981	34.0648	36.3883
Ran	6.24308	6.73603	5.33085	5.82723	8.27933	6.07649	3.33331	7.51354
Cep63	1.0925	1.00586	0.642302	0.77412	1.03567	0.826378	0.361461	0.71003
Fcgr4	2.85059	1.37145	1.49114	2.45604	3.3301	3.4796	1.82639	6.41291
Mtus2	0.0606209	0.0360277	0	0	0.0303506	0.0327147	0.0679703	0
Tars2	2.11745	2.68464	1.96116	3.50009	3.69277	1.98068	1.20686	1.56232
Mrgprx1	0	0	0	0	0	0	0	0
Fam173b	0.451031	0.964992	0.874343	0.770732	0.440339	0.292085	0.151714	0.938752
Grik3	0	0	0	0	0	0	0	0
Gm21885	0.0459552	0.0512094	0.0111358	0.0230968	0.00862802	0.0186001	0.0289837	0
Stxbp5	1.61269	1.22372	1.17235	1.92983	1.71575	1.98927	1.08169	1.99795
Olfr723	0	0	0	0	0	0	0	0
Mcat	0.247119	0.110149	0.299406	1.33516	0.742339	0.350071	0.493545	0.734771
Olfr1451	0	0	0	0	0	0	0	0
Gcdh	0.447421	0.375399	0.841835	0.740753	0.395307	0.170439	0.354116	0.443447
Ccdc68	0	0	0	0	0	0	0	0
Dmap1	1.13265	0.977148	0.779114	1.1018	1.23476	0.887292	0.18435	0.253487
Hr	0	0.0180235	0.0195965	0.0406454	0	0	0	0.0601146
Rufy1	1.12382	1.18251	0.535713	0.888904	1.3559	0.43249	0.185911	0.41997
Wasf3	0	0.128654	0	0	0	0.0424813	0	0.130032
Olfr1504	0	0	0	0	0	0	0	0
Gtse1	0.0417874	0.111757	0.24302	0.147015	0.360895	0.10148	0.210841	0.124249
Snap29	2.9664	3.80507	2.90719	4.42299	3.47776	3.72197	2.54995	4.36107
5730455P16Rik	0.197335	0.284175	0.0735659	0.518786	0.581391	0.479223	0.10212	0.180538
Olfr160	0	0	0	0	0	0	0	0
Gm11544	0	0	0	0	0	0	0	0
Sfrp1	0	0.16043	0.0124594	0	0	0.020811	0.0216192	0
Gbas	3.36983	3.60492	2.09042	5.14873	3.84671	3.12066	2.10833	3.01927
LOC105242449	0	0	0	0	0	0	0	0
Rhag	1.25561	2.11147	0.995745	2.0366	2.42167	1.6401	0.911889	1.18789
Olfr685	0	0	0	0	0	0	0	0
Tmem255b	0	0.0470563	0	0	0	0	0	0
Efhc1	0.0551798	0.049191	0	0	0.0414397	0	0	0
Prss36	0.0472312	0	0.0457798	0	0.0354703	0.0573498	0	0
Smok3b	0	0	0	0	0	0	0	0
Mab21l3	0.0644183	0	0	0	0	0	0.0406283	0
AI593442	0	0	0	0	0	0	0	0
Sfxn2	0.199957	0.814882	0.276875	0.516844	0.471953	0.462467	0.0960852	0.424674
Bglap2	0	0	0	0.240392	0	0	0	0
Kctd15	0.0898123	0	0	0	0	0	0	0
Paf1	3.90963	3.51113	2.86317	3.92992	4.24105	3.5399	1.99698	3.21473
Rfx3	0.500309	0.772358	0.390314	0.686895	0.57734	0.627249	0.292454	0.290262
Ssxb1	0	0	0	0	0	0	0	0
Ccdc30	0	0.0856405	0	0.241413	0.0360728	0	0	0.0476067
Luzp2	0	0	0	0	0	0	0	0
Tmco1	0.442462	0.732533	0.404359	0.813272	0.617104	0.532137	0.106308	0.651533
LOC108168045	0	0	0	0	0	0	0	0
E2f5	0.582379	0.580252	0.464869	0.585401	0.720364	0.526893	0.403314	0.5093
Gm29716	0	0	0	0	0	0.0209731	0	0
Cfap46	0	0	0	0	0.0135966	0	0	0.017944
Fam89b	4.88316	4.86035	3.95191	4.14601	3.4536	2.76317	2.55153	3.43014
Qtrt1	1.65399	1.12189	0.697029	0.650572	0.675075	0.494807	0.362839	0.81965
Adgrg3	0.231326	0.41244	0.186848	0.930107	1.18712	1.15475	0.421478	1.31831
Taf6l	0.0495049	0.44132	0.191935	0.646903	0.297423	0.0400737	0.104075	0.0490651
LOC108168155	0	0	0	0	0	0	0	0
Gm5148	2.60685	2.9879	4.24132	2.99472	2.65692	1.7334	1.09608	3.50644
Gm15142	0	0	0	0	0	0	0	0
Kctd16	0	0	0	0	0	0	0	0
Gm29986	0	0	0	0	0	0	0	0
Htt	1.13423	1.43873	0.85872	2.09873	2.1062	1.16482	0.640616	1.18009
Gm9507	0	0	0	0	0	0	0	0
Gm3636	0	0.10217	0	0.115203	0	0.185549	0	0
Rbm43	1.90293	2.45036	0.89661	3.45368	2.73909	2.82407	1.04459	2.67187
Rbm12b1	0.149841	0.606242	0.212269	0.741508	0.432808	0.158617	0.155084	0.20563
Got1	0.714549	1.127	0.799145	1.87852	2.60056	1.42381	0.600883	2.20632
Nufip2	2.46911	4.23948	1.84687	4.01417	3.41046	1.67096	1.26183	2.1403
Zfp688	0.525861	0.833402	0.509702	0.822251	0.921478	0.449329	0.294807	0.550145
Pmel	0.866105	1.31024	0.661417	1.50376	1.57683	0.72235	0.331059	0.468225
Nelfa	0.994104	1.72578	0.836773	1.05186	0.864446	0.952956	0.483982	0.777848
Terb1	0	0.020104	0	0	0.0677444	0	0	0
B3galnt2	0.740424	1.40095	1.11312	0.911346	1.45255	0.819542	0.368502	0.599059
Cphx2	0	0	0	0	0	0	0	0
Tmprss13	0	0.0711405	0	0	0	0	0	0
Grin2b	0	0	0	0	0	0	0	0
Efs	0	0	0	0	0	0	0	0
1110065P20Rik	0	0.586289	0.141657	0.293813	0.987808	0.354917	0.1229	0.5794
Serpina3n	0	0.0723398	0	0.271893	0.365645	0.0437917	0.0909846	0
Crispld2	0.910275	0.21801	0.158024	1.96656	2.65282	3.33236	1.80515	5.0765
Srp68	1.948	2.47513	2.10517	2.67834	3.41353	1.61314	1.35569	1.68659
Cd46	0.20021	0.468512	0.266829	0.654059	0.526248	0.162068	0.168362	0.272843
Akr1c18	0	0	0	0	0	0	0	0
Alg1	1.25927	1.89238	1.36007	1.04881	1.62121	1.74749	0.937931	0.92715
Tfeb	2.02178	2.09524	1.1268	1.4988	1.82202	0.756933	0.80758	0.951815
Slc5a8	0	0.0189161	0	0	0	0	0	0
Ppp4r1	1.67184	2.21033	0.823968	2.12201	2.33021	1.9612	1.03655	1.60082
Pgm2	0.460423	1.38258	0.469763	1.07178	1.52869	0.706184	0.427938	0.720526
Sh2d4a	0	0.0768025	0	0	0	0	0	0
Spink10	0.0327785	0.058442	0.0635425	0	0.0246165	0.0398009	0.0826929	0.0649747
Tmem180	0	0.0884576	0	0.149613	0.0186297	0.200808	0.0417212	0.221277
Ptgir	1.23748	1.2729	1.12257	1.69043	1.59656	1.61818	0.733779	1.19504
Gpr3	0	0	0.102326	0	0	0	0	0
Dusp7	0.96818	1.53789	1.16024	0.902425	0.965057	0.812232	0.0592122	0.401279
Gpr137	0.484893	0.432267	0.906415	0.940003	1.69071	0.81307	0.815518	1.02983
Zfp760	0.604697	0.586985	0.351669	0.756416	0.423849	0.28282	0.169502	0.359595
Ms4a6c	6.589	9.18534	5.52928	15.2911	12.0885	10.5959	6.61929	11.7899
Mfn1	0.549241	0.634294	0.411372	0.727756	0.618715	0.60628	0.167953	0.433015
Atp7a	0.3312	0.541299	0.314335	0.894719	0.730643	0.848994	0.226293	0.779613
Vegfa	0.139912	0.405362	0.0339031	0.140638	0.144475	0.155729	0.205897	0.138669
Asph	0.0999281	0.400872	0.0322858	0.200893	0.350212	0.0943727	0.0980375	0.264108
Cysltr2	2.98891	2.25459	1.30925	2.97553	3.41015	2.18685	1.23256	2.76297
Olfr30	0	0	0	0	0	0	0	0
Olfr921	0	0	0	0	0	0	0	0
Trafd1	5.69678	6.57575	5.12575	13.6428	12.2552	17.9316	8.18787	21.505
Kir3dl2	0	0	0	0	0	0	0	0
Crip2	0.961596	1.79239	1.52517	1.53775	1.67408	0.849167	1.35997	0.606489
Cacng2	0	0	0	0	0	0	0	0
Il1f10	0	0	0	0	0	0	0	0
Cyp3a57	0.0687651	0	0	0	0	0	0	0
Srsf3	5.29491	7.23641	4.34753	7.91761	7.67357	3.93195	2.79669	6.35384
Olfr62	0	0	0	0	0	0	0	0
Sox10	0	0.0743396	0	0	0	0	0	0
Chchd2	34.8679	20.8332	28.3143	34.1117	33.7939	24.0996	16.5161	23.6548
Olfr553	0	0	0	0	0	0	0	0
Olfr270	0	0	0	0	0	0	0	0
Ggcx	0.436939	0.605915	0.211756	0.902813	0.455748	0.176849	0.387846	0.240588
Sgk3	0.717125	0.926513	0.453319	0.929787	1.202	0.664637	0.471951	1.41121
Mipol1	0.0777982	0.0346773	0.0377038	0	0.175278	0	0.0654226	0.192768
Hist1h4i	74.3832	36.6583	40.5379	61.2261	59.0233	48.17	26.2005	48.8238
Cers6	0.966357	1.07684	0.558804	2.18007	2.62664	2.49789	0.974238	2.69374
Slc24a3	1.80365	1.36671	0.903248	1.76768	1.2868	1.31403	0.556135	1.02788
Adamts4	0	0	0.029851	0.0154786	0.0231286	0.0249302	0	0
Akr1b8	0	0	0	0.0871976	0	0.0702212	0	0
Otud6b	0.590063	0.974689	0.588753	0.558236	1.12087	1.20818	0.481606	0.739628
Cpt1a	2.35501	2.38939	1.07196	3.41352	4.75861	3.6442	1.52085	3.95893
Il2ra	0.344874	0.387152	0.0990448	1.16838	0.997623	0.827177	0.322237	0.569684
Kbtbd4	0.948584	0.803351	0.850478	0.953506	0.943905	0.307148	0.159538	0.235039
Arl6ip5	8.95487	10.8072	4.17608	10.9545	13.4184	6.90696	5.39914	8.87533
Rab2b	0.779845	0.750092	0.716099	0.763263	0.95555	0.797403	0.534988	0.589859
Olfr1026	0	0	0	0	0	0	0	0
Gga3	3.48402	3.09164	1.71946	2.12053	2.65248	1.55245	0.846685	1.53646
Yes1	0.106172	0.0540851	0.0588054	0.0609845	0.0683439	0.0982231	0	0.0601308
Diaph3	5.78196	5.722	5.01238	6.55642	7.10368	6.11088	4.50164	5.42154
Gm7257	0	0	0	0	0	0	0	0
Pld3	3.42283	4.35606	2.26515	3.96261	4.30785	1.73888	1.66746	1.91847
Dedd	2.10228	1.65787	1.86134	1.88968	2.85398	2.01267	0.696944	1.82315
Mcm10	0.024916	0.0222118	0.0724511	0.0751359	0.187118	0.161354	0.0628575	0.0246947
LOC105244034	0.339568	0.662187	0.329134	0.703993	0.812856	1.04797	0.428327	0.673104
Gm12253	0	0	0	0	0	0	0	0
Chp2	0.0973482	0	0.0943568	0	0.073108	0.157605	0.0409313	0
Oser1	0.672062	1.8289	1.16568	1.81332	1.06256	0.744459	0.594899	0.841379
Tmem47	0	0.12352	0.0537201	0.0557107	0	0	0	0.0823962
Gm6713	0.0319634	0	0.00774531	0	0.0120022	0	0	0
Ccdc28b	0.471328	0.660273	0.391581	0.676819	0.859628	0.43604	0.0566217	0.934282
AW146154	0.0994887	0.133036	0.160719	0.13334	0.211694	0.10738	0.0836626	0.131473
Otor	0	0	0	0	0	0	0	0
Dpyd	0	0	0	0	0	0	0	0.0269245
Lypd8	0	0	0	0	0	0	0	0
Abcb6	0.656096	0.309647	0.411487	0.310353	0.5362	0.624828	0.162273	0.191255
Ms4a6d	0.783827	1.83883	0.959673	6.26169	7.93128	6.97951	3.88546	9.64947
Tbc1d14	3.02449	3.33333	1.73172	2.98888	3.57479	2.59293	1.38437	2.8079
Cdca7	0.657972	0.727336	0.484693	0.87303	0.573195	0.681757	0.088529	0.365192
Ccnl2	19.5808	18.7663	11.8538	22.7277	24.8598	14.9308	7.92391	16.1172
Glipr1l3	0	0	0	0	0	0	0	0
Wdr47	0.56656	0.517389	0.241091	0.583391	0.48775	0.536927	0.0232408	0.178045
Atp1a2	0	0.137651	0.0176076	0.0182601	0.0272849	0	0.0152761	0.0360089
Tas2r136	0	0	0	0	0	0	0	0
Ptpn11	9.81841	9.89525	6.61181	12.4863	11.1172	10.1697	5.95694	7.84097
Vmn1r32	0.0463221	0	0	0	0.0347877	0	0	0
Slc5a5	0	0	0	0	0	0	0	0
Ctdnep1	3.74727	3.74644	2.64772	4.18915	4.20812	2.43805	1.94372	2.88094
Pbk	0	0.128461	0	0.289696	0.595201	0.174972	0.212061	0.28564
Clec4d	8.9817	4.07899	2.71027	15.2885	18.1357	14.8842	10.225	24.1863
Lyzl6	0	0	0	0	0	0	0	0
Cyp2t4	0.0326744	0.145641	0.285033	0.197063	0.171768	0.0264496	0.0549534	0.0647682
Zik1	0.0674771	0.0962459	0.0261615	0.217047	0.18243	0.0546221	0	0
Oaz3	0	0	0	0	0	0	0	0
Spata7	0	0.0526313	0	0.0593453	0	0	0.0992948	0
Ppargc1b	0.530828	0.493211	0.311608	0.375762	0.404263	0.169459	0.150891	0.140791
Lig1	0.647214	0.689159	0.453069	0.722858	0.769586	0.32017	0.241893	0.213822
Pqbp1	4.12153	6.0204	4.76498	4.84172	2.79691	1.40689	2.00438	2.85452
Kcna4	0.278047	0.199673	0.164696	0.287253	0.237813	0.225076	0.0974236	0.306196
Bean1	0.772015	0.573522	0.409779	0.905358	0.690213	0.952289	0.571921	0.455451
Kdm5d	0	0	0	0	0	0	0	0
Haao	0.836789	1.42413	1.54842	1.45286	1.48537	1.32396	0.543751	0.791658
Ovol2	0	0	0	0	0	0	0	0
Cux1	12.6122	14.5924	12.3881	13.8876	14.4465	13.6354	12.3209	12.4698
Creb3l2	0.176232	0.216019	0.042704	0.254647	0.132349	0.0267483	0.0555741	0.0654998
Phf11b	1.2705	1.36695	1.35886	4.71204	5.65904	5.21323	3.79466	3.4737
Alg8	0.0565028	0.151111	0.273833	0.113592	0.891099	0.091477	0	0.280005
Magee1	0.126248	0.140683	0	0	0.0711089	0.102197	0	0.0625635
Ssfa2	0.703247	0.777848	0.51754	0.693806	0.919346	0.569272	0.52567	0.916426
Gtpbp1	3.71784	4.40377	2.81948	3.63332	4.64053	2.2711	1.67901	2.62713
Cdca2	0.0421142	0.11263	0.0612301	0.169331	0.0869756	0.0852276	0.115098	0
Prok1	0	0	0	0	0	0	0	0
Vmn1r73	0	0	0	0	0	0	0	0
BC068281	0.372837	0.448702	0.144552	0.149909	0.377998	0.286717	0.0313528	0.129334
Zfp386	0.585854	0.924853	0.437719	0.821998	0.962441	0.642205	0.431077	0.290325
AW549877	2.40299	2.31079	1.81156	2.75094	3.35862	1.70205	1.63717	1.36724
Cox15	0.235762	0.49391	0.342776	0.473971	0.60199	0.48666	0.198258	0.595853
Stk38l	0.424162	0.330861	0.154173	0.159886	0.398179	0.225327	0.0557326	0.262746
Olfr796	0	0	0	0	0	0	0	0
Coro1b	9.3409	8.48881	6.12381	8.69049	8.87654	6.14209	3.81311	6.86105
Uts2r	0	0	0	0	0	0	0	0
Fbxo4	0.279022	0.160949	0.127269	0.296968	0.332805	0.425158	0.124219	0.325345
Pdgfa	2.50946	1.80689	1.9334	2.2961	1.73962	1.92721	0.730477	1.11604
Pcsk4	0.19451	0.308266	0.0418963	0.0868977	0.0973842	0	0	0
Uba1	9.50484	10.4315	7.61928	12.1649	13.3943	8.80122	5.34407	9.37933
Rabl2	0	0	0.0702837	0	0.0544561	0	0	0
Rad54l2	0.74751	0.91476	0.408377	1.00413	1.06151	0.506086	0.234297	0.639842
Tsen34	0.88434	0.514148	0.745361	1.23677	1.03951	0.311246	0.420332	0.914593
Gjb2	0	0.0419474	0	0	0	0	0.0395692	0
Itgb2	27.6317	26.6766	19.1691	29.6989	31.097	28.4356	15.407	33.314
Zfp513	1.01189	0.830852	0.800123	1.65955	1.87981	0.926894	0.515033	1.24043
Olfr1443	0	0	0	0	0	0	0	0
LOC108168541	0	0	0	0	0	0	0	0
Pcdha5	0	0	0	0	0	0	0	0
Ccno	0.241191	0	0.0584449	0.121221	0.0679249	0.0488105	0.050706	0.0298811
Dhdds	0.581961	0.632287	0.475941	0.877471	1.1336	0.515257	0.2294	1.29778
Zyg11b	1.51877	1.62682	1.17539	1.64499	2.10876	1.33903	0.673237	1.23106
Man1a2	1.90097	1.701	1.26978	2.41181	1.91419	1.64256	0.874129	1.39719
Sim1	0	0.00758208	0	0	0	0	0	0
Samhd1	19.4119	20.42	10.8103	58.9637	58.6708	47.5985	21.1767	52.0516
Pde4d	0.882678	1.11704	1.00513	1.41465	1.48802	0.829443	0.53464	0.911544
Nubp1	0.928942	1.41964	0.720318	0.827047	0.498308	0.623061	0.379426	0.657636
Hlx	0.921161	0.516174	0.510203	1.50796	1.44287	1.36351	0.619703	2.00855
Olfr1380	0	0	0	0	0	0	0	0
Olfr328	0	0	0	0	0	0	0	0
Gm8212	0	0	0	0	0	0	0	0
Olfr403	0	0	0	0	0	0	0	0
Slc25a25	0.684699	0.851703	0.246943	0.704258	1.00449	0.554257	0.267805	0.347199
Ctdspl2	0.937299	2.06506	0.337442	1.25173	1.55865	0.726218	0.48418	0.716637
Six5	0	0.0702729	0	0	0	0	0.0662888	0
Sel1l	1.05396	1.52275	1.01276	1.6074	1.89008	1.2062	0.611241	1.21569
Obp2a	0	0	0	0	0	0	0	0
Pomc	0	0	0	0	0.0768096	0	0	0
Nhlrc1	0	0.0879177	0	0	0.074064	0.0399165	0	0
Nkiras2	1.33943	0.946235	1.07781	1.16856	1.38549	0.941052	1.12636	0.726385
Per3	0.1435	0.0365501	0.029805	0.0618189	0.0769767	0	0.0172389	0.0406357
Gm8764	0	0	0	0	0	0	0	0
Copg2	1.34665	1.93716	0.96412	1.99969	1.76982	1.44934	0.527611	1.56219
Ddx26b	1.92479	2.24386	1.2916	2.76823	3.1134	1.28244	1.00852	1.98107
Apoa1bp	0.512843	1.95936	0.923157	0.441861	2.14579	1.71987	0.369654	0.943963
Zfp236	1.73744	2.36977	1.43705	2.05499	2.46173	1.47676	0.891243	1.21688
Lrrc10b	0	0	0	0	0	0	0	0
Mthfd1	1.46333	1.38035	1.03903	1.43671	1.23951	0.881526	0.915758	1.09618
Ube2d2a	4.56483	4.40686	2.97848	4.27515	4.88304	2.9922	2.19086	3.04561
Chd2	2.2509	3.52962	1.77681	3.83573	4.17687	2.36719	1.49435	2.65731
Vmn1r78	0	0	0	0	0	0	0	0
Noxo1	0.241191	0	0	0.090916	0.13585	0.097621	0.025353	0.179286
LOC102635992	0	0	0	0	0	0	0	0
Ints1	1.65744	1.85932	1.12225	2.30377	2.01897	1.07848	0.753579	0.92747
1700093K21Rik	0	0	0	0	0	0	0	0
Itih3	0	0	0	0	0	0	0	0
Gm2042	0	0	0	0	0	0	0	0
Olfr127	0	0	0	0	0	0	0	0
Nxf2	0	0	0.0243218	0	0	0	0	0
Hoxb5	0	0.0531865	0	0	0	0	0	0
Krt1	0	0	0	0	0	0	0	0
Amdhd2	0.889176	0.723744	0.749437	1.39898	1.16133	0.312948	0.552671	0.53643
Scyl1	1.65529	1.78226	1.20853	1.92318	1.95346	1.09632	0.560406	1.3636
Olfr57	0	0	0	0	0	0	0	0
Elmod3	0.367417	0.63461	0.222579	0.369324	0.862276	0.31601	0.231728	0.386913
Gm42031	0	0	0	0	0	0	0	0
Capn3	1.64223	1.08057	1.45912	1.35598	0.85157	1.32937	0.854903	1.1626
Crb3	0.221553	0.395015	0.245423	0.413591	0.594232	0.256207	0.292772	0.156846
Lama1	0	0	0	0	0	0	0	0
Fanca	0.11203	0.0998715	0.108588	0.0965243	0.14423	0.181375	0.121126	0.0793108
C87499	0	0	0	0	0	0	0	0
Tmem86a	0.947392	0.816417	0.489749	1.0158	1.0198	0.536834	0.21245	0.907677
Xaf1	2.01378	2.41426	1.71632	7.22439	6.36223	4.63745	3.27008	6.53825
Gm35586	0	0	0	0	0	0	0	0
Josd1	1.2665	2.0204	1.34065	1.7086	2.1776	1.61877	0.910885	1.2057
Cpne2	1.45243	0.304658	0.276039	1.91799	2.73761	1.95955	1.12559	3.69761
AI464131	0	0	0	0.0258834	0	0	0	0
LOC108168642	0	0	0	0	0	0	0	0
Ly6c2	2.23347	3.39652	0.891404	2.37712	4.68664	4.51993	2.43059	8.07324
Crygn	0	0	0	0	0	0	0	0
Olfr774	0	0	0	0	0	0	0	0
Chmp2a	4.89002	7.03791	6.1674	8.58714	8.14118	5.05534	5.15257	6.89033
Dnase1	0.601238	0.842261	0.416259	0.474853	0.322519	0.312876	0	0.0851282
Olfr659	0	0	0	0	0	0	0	0
Zfand1	0.828829	0.47288	0.353479	0.666504	0.647344	0.161023	0	0.460021
Rnf208	0	0.0378251	0	0	0	0	0	0
1700066C05Rik	0	0	0	0	0	0	0	0
Olfr352	0	0	0	0	0	0	0	0
Shisa4	0	0	0	0.244879	0	0	0	0
Polr2l	1.4216	0.512959	0.328075	1.08874	1.24555	0.602785	0.34156	1.00641
Acacb	0.0065093	0.0638312	0.100948	0.0785169	0.043996	0.126461	0.0547384	0.0516118
Vgll3	0	0	0	0	0	0	0	0
Glra2	0	0	0	0	0	0	0	0
Khdc1b	0	0	0	0	0	0.0203757	0	0
En1	0	0	0	0	0	0	0	0
Shank2	0	0	0	0	0	0.0103456	0	0
Rell1	0.41356	0.509124	0.248147	0.376115	0.621163	0.589839	0.231849	0.331813
Irak3	0.973732	1.08968	0.863486	4.10256	5.24334	4.57842	3.27535	6.20117
Pgrmc2	1.26022	0.871926	0.838637	0.926434	1.55382	1.09626	0.427063	0.932107
Prkcdbp	0.992269	0.196572	0.427457	0.775769	0.66239	0.803232	0.278142	0.874182
Map4k2	11.0393	12.348	8.11727	10.9237	11.6472	5.42731	3.68643	6.75458
Mpc1	0.505998	1.67902	0.544944	1.21505	0.591114	0.637157	0.756456	0.557226
Gm6583	0	0	0	0	0	0	0	0
Olfr497	0	0	0	0	0	0	0	0
LOC108169201	0.763708	0.260314	0.457207	0.112893	0.43859	0.545483	0.302222	0.0890499
LOC102642386	0	0	0	0	0	0	0	0
Pbdc1	1.67949	1.67335	1.29273	2.433	1.74355	1.07963	0.456929	2.49686
Urb1	0.598216	0.824822	0.564371	0.745637	1.0303	0.61984	0.261589	0.54547
Asrgl1	1.11925	1.19733	0.554481	1.00005	1.13941	0.624148	0.167325	0.665583
Meis2	0.0145771	0	0	0	0	0	0	0
LOC108168511	0	0	0	0	0	0	0	0
Slc7a10	0	0	0	0	0	0	0	0
Robo2	0	0	0	0	0	0	0	0
Vmn1r129	0	0	0	0	0	0	0	0
Fam26e	0	0	0	0	0	0	0	0
Gm9328	0	0	0	0	0	0	0	0
Cacna2d1	0.040639	0	0	0	0.0152598	0.0164484	0.0170872	0
Gtf3c1	1.42448	1.62956	1.03753	1.48981	1.94168	1.1731	0.477768	0.897694
Thoc7	1.71549	4.30987	1.86433	3.08301	3.5917	2.69319	1.39889	1.70026
Frmpd4	0	0.0116986	0	0	0	0	0	0
Alg14	0.224293	0.19995	0.144934	0.225457	0	0.423648	0.408664	0.185251
Cyp4a14	0	0	0	0	0	0	0	0
Lman2	2.70017	2.83946	2.55367	2.701	3.465	2.17515	1.7636	2.16953
Nom1	0.762466	1.35943	1.19383	1.33633	1.49759	0.949552	0.263047	0.658809
Pla1a	0	0	0	0.232459	0.0248106	0	0	0.065487
Jade1	0.57786	0.858573	0.393055	0.509525	0.829872	0.303642	0.272807	0.200957
Tsen54	0.595137	0.341065	0.453239	0.726417	0.766191	0.361319	0.214486	0.631983
Nat8f1	0	0.102586	0.111539	0	0.0864206	0.0931521	0.0967695	0
Tcf12	2.68012	2.7594	1.26839	3.49085	3.11835	1.98619	0.899396	0.972734
BC017643	5.63224	7.74261	4.64285	6.58741	7.17482	3.85619	2.76653	6.67779
Smoc2	0.0397326	0.0354203	0.0192558	0.119816	0	0.0321632	0.0334122	0.0196898
Proser3	0.174566	0.350145	0.211502	0.416745	0.213034	0.229628	0.256895	0.0865076
Hes2	0	0	0	0	0	0	0	0
Mybpc3	0.0270231	0.0240902	0.0261927	0.0814899	0.0710297	0.0874998	0.20452	0.17409
Tbc1d30	0.273946	0.187857	0.102126	0.127093	0.166168	0.102349	0.0354413	0.0835423
Taf12	1.57345	2.84328	0.783162	2.30831	2.36331	1.17042	0.858265	2.36029
Chst8	0	0	0	0	0	0	0	0
Lenep	0.423348	0.226441	0.492407	0.765981	0.381519	0	0	0.503505
Ept1	0.259025	0.581005	0.275362	0.344359	0.734179	0.277316	0.126477	0.331257
Clptm1	2.28169	3.19213	1.96943	3.90068	3.65221	2.0762	1.48457	2.75663
Sox15	0	0	0	0	0	0	0	0
Gm16505	0	0.130286	0	0	0.0274391	0.0591528	0.0307249	0.0724249
Srek1ip1	0.446353	0.625286	0.154513	0.769147	0.502813	0.929105	0.160864	0.473987
Arhgdib	115.149	86.1771	73.8169	97.7827	99.3261	81.1294	50.1666	92.8914
Tmem179	0	0	0	0	0	0	0	0
LOC108168225	0	0	0	0	0	0	0	0
Aasdh	0.161517	0.321853	0.119717	0.382011	0.470922	0.230729	0.111855	0.150665
LOC108167848	0.286895	0.377547	0.264837	0.563035	0.338575	0.232239	0.183815	0.216645
Ints8	1.06362	1.31072	0.894485	1.14775	1.13942	1.13954	0.552437	0.94565
Agxt	0	0	0	0	0	0	0	0
Apbb1ip	7.06233	7.55861	5.49194	7.2617	8.2064	4.89785	3.28426	5.51544
Vps50	0.35172	0.699452	0.3278	0.462328	0.538439	0.372319	0.125134	0.415634
Stx6	1.64476	1.20966	0.936606	1.61197	2.74834	1.21492	0.847164	1.56902
Alkbh6	2.21449	1.28053	2.37849	2.76744	1.30349	1.11433	0.704625	1.12707
Fam104a	14.4818	11.9423	10.2277	11.567	12.1802	9.61381	8.45347	9.83417
Dock10	3.62654	5.03433	2.89899	4.95016	5.31638	2.93024	1.58672	3.00411
Luc7l3	4.73363	5.92792	4.58817	5.81556	6.1788	3.4821	1.72178	2.79261
Ect2l	0.0226918	0.020229	0	0	0	0	0	0
Pigz	0.0859782	0.0510979	0.0555575	0	0	0	0	0
Lsmem1	0.0932553	0.166268	0	0.0937392	0.0700342	0	0.0784208	0
Slc22a6	0.028097	0	0.0272336	0	0	0	0	0
Cog8	1.74732	1.48578	1.06829	2.43192	2.26107	1.67556	1.08507	1.35879
Uprt	0.254313	0.317397	0.295798	0.766899	0.420174	0.370556	0.0855435	0.403287
Fthl17f	0	0	0	0	0	0	0	0
Cd200r1	1.10666	1.11987	0.376878	1.1124	0.696323	0.750561	0.326974	0.503949
Cypt12	0	0	0	0	0	0	0	0
Gm20878	0	0	0	0	0	0	0	0
Plekhj1	5.26002	4.99166	3.56339	4.26396	5.35194	2.88441	1.04637	3.02707
Prkcz	0.309067	0.288047	0.29957	0.169457	0.232108	0.0568607	0.0118138	0.264551
Hira	1.41996	1.57918	1.04928	1.51212	1.73155	1.01288	0.390145	0.863914
Arfgap1	1.04002	1.57812	0.729235	1.75719	2.04402	1.70168	0.911795	0.636013
Olfr728	0	0	0	0	0	0	0	0
Ccdc122	0	0	0	0	0.0261873	0.0564541	0	0
R3hdm4	25.8694	17.9903	17.8481	23.0541	24.3297	22.3468	12.7403	25.6693
Olfr172	0	0	0	0	0	0	0	0
Psmd10	1.19744	0.747239	1.0059	1.36415	1.22901	1.29243	0.637743	0.791205
Pus7l	0.532975	0.342094	0.599253	0.5786	0.832544	0.345151	0.0537831	0.338074
Zfp57	0	0	0	0	0	0.040535	0	0
Gm694	0	0	0	0	0	0	0	0
Rps27a	23.5298	23.4515	8.57026	18.9509	10.5915	17.2726	8.29573	5.86642
Akip1	1.19773	1.30501	0.580461	0.668857	0.499714	0.215455	0.223822	0.329746
Rgs16	0.0484448	0.086374	0.0469562	0.0486962	0.109145	0.0392156	0.081477	0
Slc23a1	0.0410594	0.0549047	0.0397977	0.123817	0.20043	0.0332372	0.0863198	0.162779
Dcst1	0	0	0	0.209692	0	0.0633254	0	0.0258446
Txndc8	0	0	0	0	0	0	0	0
Vmn2r60	0	0	0	0	0	0	0	0
Esyt1	10.324	14.0035	7.89534	11.4569	12.0043	6.28338	4.66979	7.55636
Hnrnpdl	9.74696	9.44319	6.14923	10.5705	9.60107	5.86698	3.18482	6.23066
LOC108169150	0.0999281	0.0890827	0	0	0.150091	0	0.126048	0
Lix1	0	0	0	0	0	0	0	0
Rpf1	2.76081	2.62747	1.9889	2.81264	1.76515	2.50666	0.752964	2.0707
Mapkbp1	0.218657	0.404291	0.141292	0.537269	0.529122	0.340891	0.143013	0.240794
Mettl2	0.813803	1.91734	1.04234	1.16861	1.46242	0.988149	0.708789	1.15225
Matn1	0	0	0	0	0	0	0	0
Hamp	0	0	0	0	0	0	0	0
Slfn2	27.8038	25.4528	18.153	50.122	53.886	42.565	31.3842	58.314
Opn1sw	0	0.334744	0	0	0	0	0	0
Nadsyn1	0.729461	0.39482	0.429278	0.785621	0.958688	0.337424	0.306712	0.800444
Olfr459	0	0	0	0	0	0	0	0
Ndrg4	0	0	0	0	0	0	0	0
Pyhin1	3.073	2.47995	2.21041	7.83616	8.23521	7.13538	2.58416	5.86698
9230113P08Rik	0	0	0	0	0	0	0	0
Fancf	0	0.238537	0.259356	0.100862	0.251187	0	0.112507	0
Rdh16	0	0	0	0	0	0	0	0.100686
Defb30	0	0	0	0	0	0	0	0
Lamtor3	2.77647	2.75458	1.95325	3.28603	2.52231	2.17502	1.58164	1.59782
Bst2	2.64777	3.1472	2.20996	10.2025	7.78814	5.83466	3.21617	7.94565
Serpinb1a	1.97023	2.48319	1.18533	6.14625	8.24004	5.41712	2.79946	6.69989
Man1c1	0.343478	0.867565	0.351419	0.153449	0.25795	0.185361	0.128373	0.132388
Acaa1b	0.146337	0	0.14184	0	0.0549492	0.0296146	0	0.108778
Dip2c	0.0139103	0.111605	0	0.139825	0.125359	0.101342	0.0584877	0.0896138
Tead3	0	0	0	0	0	0	0.0727807	0
Zfp668	0.349898	0.583598	0.382907	0.737464	0.669643	0.33806	0.161356	0.302043
Hps3	1.89376	2.77352	1.44224	2.17553	2.9714	1.56036	1.40767	2.22887
Tssk2	0	0	0	0	0	0	0	0
Snd1	2.3992	2.48378	2.04042	3.42299	3.47571	2.06743	1.28863	1.71822
Ms4a8a	0	0.186399	0	0.525442	0.47108	0.338516	0.527492	0.621703
Nacc2	0.884142	0.964186	0.399366	0.862844	0.631753	0.708756	0.173242	0.570013
Fbxw27	0	0	0	0	0	0	0	0
Klhl13	0.0384496	0	0.0372681	0	0	0	0.0646665	0
Cand1	1.04038	1.63995	0.934948	1.41976	1.59368	0.909104	0.53304	0.90139
Ankrd27	1.08625	0.451015	0.562492	1.25642	1.44156	0.626356	0.350366	0.663657
Atg5	1.00366	1.21052	1.11588	1.632	1.574	0.764664	0.595769	1.46286
Zscan2	0.281057	0.513037	0.155669	0.228703	0.48245	0.216679	0.0450186	0.145912
Mta2	7.12558	7.20734	4.39965	7.90292	7.84682	4.06262	2.8232	4.85532
Sbk1	3.17945	4.12599	2.11952	2.44079	3.07284	1.22714	0.925071	1.36951
Cdc123	2.79362	3.30695	1.95315	3.03829	2.09799	2.0019	1.11685	2.13334
Pts	5.51399	4.86687	3.06915	4.55481	3.81298	3.71224	2.61684	3.24654
Rangap1	8.2168	8.21565	6.28449	9.14072	9.78442	6.48638	6.20675	7.07279
Vmn1r172	0	0	0	0	0	0	0	0
Rabggtb	1.82583	2.58948	1.36752	2.41927	2.61773	2.1834	0.80259	1.15157
Ccdc24	0	0.243579	0	0	0	0	0	0
Ctf1	0	0	0	0	0	0	0	0
Ear14	0	0	0	0	0	0	0	0
Gm14351	0	0	0	0	0	0	0	0
Olfr804	0	0	0	0	0	0	0	0
Mmadhc	2.49876	2.29828	1.11488	1.31567	1.90634	1.92641	0.9339	2.75174
Mybbp1a	4.14887	4.55588	3.18249	5.16467	5.75697	3.38072	2.07947	3.59461
4930521O11Rik	0	0	0	0	0	0	0	0
Gm11744	0	0.205171	0	0	0	0	0	0
Elovl2	0	0.0260169	0	0	0	0	0	0
Cndp2	1.55935	2.23831	2.07501	4.48978	4.24757	3.05941	2.00028	3.66727
Map7d1	4.04115	3.63245	1.88535	2.22489	2.83339	2.61973	1.36778	2.90838
Lin54	0.651605	0.720297	0.568424	1.11348	0.655731	0.632962	0.438361	0.439155
Pcna	5.7906	6.92286	6.83091	6.58771	6.43878	4.25139	2.75559	2.93631
Tshz3	0.0218376	0.038935	0.0317498	0.0439018	0.0163999	0.0530319	0	0.108218
Ifi44	0.158374	0.688279	0.326203	3.14412	2.51257	3.87812	1.96442	4.00266
Arhgap6	0.814902	0.544844	0.641762	0.857528	0.994479	1.07194	0.642443	0.567888
Clec4f	0	0	0	0	0.141586	0	0	0
Hectd2	0.201176	0.0896712	0.139282	0.245553	0.226624	0.232644	0.253762	0.227874
Gm13124	0	0	0	0	0	0	0	0
Gucy2c	0	0	0	0	0	0.0234791	0	0
Dhtkd1	0	0.0242758	0	0	0	0	0	0
Nfyb	1.59509	2.05396	1.03072	2.24917	2.01315	1.41675	0.633417	1.49309
Ammecr1l	0.827218	1.03741	0.516413	1.56437	1.50571	1.18036	0.919646	1.19507
Catsper3	0.0754124	0	0	0	0.0283172	0	0	0
C030039L03Rik	0.122902	0.076694	0.04765	0	0.0738387	0.0198975	0.0413405	0
St6gal2	0	0	0	0	0	0	0	0
Tmem39b	0.586107	0.319303	0.410292	0.392765	0.342349	0.210866	0	0.193634
Gm12963	0	0	0	0	0	0	0	0
LOC108169054	0	0	0	0	0	0	0	0
Serp1	15.0686	15.2435	8.81257	13.7551	18.0751	11.4507	7.68447	14.2258
Ipo13	0.947514	1.25077	0.830091	1.15391	1.36842	0.678504	0.520978	0.812681
Lias	0.559993	0.92355	0.7599	1.01322	1.24063	0.158658	0.259002	0.693774
Pdha1	2.97159	2.96697	2.49624	3.00693	4.00209	2.75828	1.2661	2.33652
Postn	0.0713907	0.111374	0	0	0.0804211	0.0577901	0	0.0353783
Nploc4	2.08711	2.56553	1.77167	2.18915	2.22942	1.61604	1.12283	1.99148
Cd2ap	1.68109	2.28681	1.38803	2.52846	2.72136	1.31043	0.837731	0.999694
Gm4981	0	0	0	0	0	0	0	0
A130010J15Rik	0.411447	0.615687	0.583963	0.679457	0.926984	0.666126	0.259498	0.3641
Krt6b	0.0758507	0.0901579	0	0	0	0.0204668	0.0212616	0.0751769
Tomm7	1.17301	1.63674	0.494331	1.64048	0.727718	0.743117	0.943524	1.21313
Cd244	1.81562	1.12809	0.444401	0.165913	0.165275	0.148457	0.107956	0.0908834
Skor2	0	0	0	0	0	0	0	0
Pbp2	0	0	0	0	0	0	0	0
H2-M11	0	0	0	0	0	0	0	0
Smg5	3.53496	4.22705	2.33926	4.13838	5.23484	2.57421	2.32797	2.72968
Rab3b	0	0.060748	0	0	0	0	0	0.0337692
Mpp3	0	0	0	0	0	0	0.0383103	0
Lrrc4b	0	0	0	0	0	0	0	0
Zcchc12	0	0.0923458	0	0.052063	0.0388972	0	0	0.0770012
Gm13212	0.24212	0.259011	0.0938721	0.162251	0.193953	0.0783977	0.0542947	0.0639919
H6pd	0.749906	0.99233	0.374788	0.565348	1.17035	0.360431	0.216774	0.499367
Cyp3a13	0.0382804	0	0	0.0769581	0.0287484	0	0.160955	0.0189702
LOC108168610	0	0	0	0	0	0	0	0
Ensa	5.70181	7.04022	5.20898	7.5101	7.77655	4.3503	3.41698	5.55373
Jmy	0.438045	0.884374	0.355902	0.841784	0.512805	0.511031	0.227518	0.421384
Golm1	1.91912	2.10029	1.20985	1.27037	1.67559	1.23775	0.577307	1.09794
Lag3	0	0	0.0547392	0.283838	0.0636182	0.137147	0	0
Enthd2	0.734536	1.15852	1.13184	0.965532	0.933533	0.655585	0.285088	0.541342
Gm40902	0.246984	1.233	0.478789	1.68821	0.408064	0.63978	0.290773	1.12603
Psg27	0	0	0	0	0	0	0.832706	0
4931431F19Rik	0	0	0	0	0	0.0479165	0	0
Vps26b	1.60469	2.02476	0.909302	1.77846	1.68098	0.892636	0.346008	0.734049
Chst3	1.24432	1.98253	1.06067	1.62335	1.92861	1.07871	0.682746	0.498556
Gm30196	0	0	0	0	0	0	0	0
Smarca2	3.71965	3.64362	2.47957	3.17737	4.10735	1.98751	1.49598	2.24402
Vmn2r82	0	0	0	0	0	0	0	0
Themis	2.33612	2.56239	2.06454	1.93385	2.30482	1.08458	0.828174	1.46413
Xrra1	0.142887	0.106149	0	0.143628	0.035769	0.0963879	0.0400524	0.0236029
Retsat	0.0875983	0.260304	0.0566044	0.528317	0.394715	0.118183	0.171882	0.1447
Zfp950	1.03482	1.87384	1.09705	1.12145	1.05643	0.562814	0.176761	0.416661
Fcnb	0	0.0756501	0	0	0	0	0.0713611	0.0841064
Ppp2r1a	6.01695	6.32495	3.69364	7.56021	8.47255	5.1142	3.0148	6.11259
Ripply3	0	0.0659527	0	0	0.0555601	0	0	0
Wdr34	0	0.0279031	0	0.2517	0.18805	0	0	0.124088
Trim44	2.10636	2.7762	1.27969	2.12742	3.07291	1.33796	0.93226	1.38844
Pde1a	0	0	0.0614072	0	0.0475785	0	0	0
Gm36448	0	0.150735	0	0	0	0	0	0
Nudt10	0	0	0	0	0	0	0	0
Zfp281	2.15597	2.55307	1.66346	6.53381	6.3476	4.73211	2.33617	4.98591
Apela	0	0	0	0	0	0	0	0
Mtmr11	0.0847966	0.0566951	0	0.170473	0.286568	0.0514815	0.0534807	0.0420217
Mup11	0	0	0	0	0	0	0	0
Zmym2	1.49464	1.63094	0.815393	1.74048	1.50889	0.932214	0.728028	0.833771
Lpar3	0	0	0	0	0	0	0	0
Psg20	0	0	0	0	0	0	0	0
Mcee	0.162527	1.01421	0.157533	0.408425	0.73234	0	0.751701	0.966498
Enkd1	0	0.39639	0.086197	0	0.333929	0	0	0.0881398
Pdcd10	4.14709	3.46102	2.19513	4.55295	4.74898	3.69036	1.68187	4.69327
Ppp1r3g	0	0	0	0	0	0	0	0
Olfr787	0	0	0	0	0	0	0	0
Gsg2	0.120724	0.233181	0.156019	0.424727	0.0906632	0.146588	0.2538	0.339014
Kcnq2	0	0	0	0	0	0	0	0
1810009A15Rik	0.172964	0	0.167649	0	0	0	0	0
Gm6121	0	0	0	0	0	0	0	0
Zfp933	0.180084	0.206408	0.224422	0.142229	0.231844	0.249903	0.194705	0.203982
Kif21a	0	0.0248746	0	0	0	0	0	0
Nek7	7.59511	10.3003	8.36678	9.46193	10.2346	8.32837	7.56465	6.32642
1700112E06Rik	0.0381384	0	0	0	0	0.0617454	0	0
Olfr622	0	0	0	0	0	0	0	0
Cdipt	7.54473	7.3798	4.34203	4.7136	6.17757	5.45	2.6656	5.03707
Fkbp8	14.3024	14.2872	13.6437	13.6663	14.3708	10.159	6.96438	12.8306
Acsl3	0.319544	0.406948	0.206483	0.214135	0.205694	0.14781	0.089571	0.346868
Isoc2b	0.49182	0.633305	0.794512	0	0.123118	0	0	0
Aplp1	0.367119	0.531822	0.400318	0.369024	0.344631	0.185737	0.07718	0.227411
Gm3667	0	0	0	0	0	0	0	0
Cct6b	0	0	0	0	0	0	0	0
Olfr1274-ps	0	0	0	0	0	0	0	0
Gm33726	0	0	0	0	0	0	0	0
Gm14137	0.110647	0.213717	0.125122	0.296591	0.0969449	0.0447841	0.0310155	0.0365549
Gm11595	0	0	0	0	0	0	0	0
Olfr1331	0	0	0	0	0	0	0	0
Gm21245	0	0	0	0	0	0	0	0
Mgme1	0.591006	0.351242	0.381897	0.415851	0.754532	0.478414	0.331328	0.585757
Olfr1182	0	0	0	0	0	0	0	0
Usp3	3.15808	2.3461	1.50833	2.41535	2.50919	1.9729	1.24125	1.85987
Gm20823	0	0	0	0	0	0	0	0
Olfr639	0	0	0	0	0	0	0	0
Pgbd5	0	0	0	0	0.0550382	0	0	0
Mat2b	9.89426	12.1732	7.96381	9.94561	11.7976	7.70487	4.81704	8.63076
Zp3	0	0	0	0	0	0	0	0
Igsf11	0	0	0	0	0	0	0	0
Ftmt	0	0	0	0	0	0	0	0
Cdk19	1.65442	2.05237	0.966014	2.15389	2.33523	1.50059	0.905148	1.39278
Pcdh9	0	0	0	0	0	0	0	0
Amz2	1.22574	1.30085	0.660043	0.919189	1.1397	1.11823	0.343587	1.19557
Kcnmb3	0	0.0535111	0.0290906	0	0	0	0.0504773	0
Ear2	1.10591	1.97176	0.612529	0.317613	0	0	0	0
Gstp2	0	0	0	0	0	0	0	0.372719
Ccng2	6.39524	6.46939	4.06654	7.34026	6.74434	6.53536	3.16573	5.66413
Gm20831	0	0	0	0	0	0	0	0
Rlf	1.31658	1.58887	0.494824	1.80957	2.48195	2.00827	0.933921	1.68659
Cct8	7.87714	9.93233	7.86437	8.89291	11.103	6.54881	4.81391	7.87751
Gbp6	0.363976	0.614181	0.365391	3.30585	3.11417	1.96774	0.885437	1.79083
Phlda3	2.15905	1.3748	1.27057	1.43392	1.10026	1.15475	0.778114	1.03172
Mical3	0.921554	1.21311	0.6261	0.969623	1.15778	0.690215	0.69529	0.793862
Scgb2b19	0	0	0	0	0	0	0	0
Map3k13	0.049037	0.017486	0	0	0.0147306	0.015878	0.0082473	0.0194406
Mrs2	0.611385	1.80194	0.774005	1.39216	1.33996	0.767616	0.640038	0.61832
Cyp4f13	1.78169	1.48694	0.771614	1.06694	2.67608	2.39355	0.669441	2.02887
Khsrp	3.36612	4.43814	2.72804	4.71996	4.35485	2.54166	1.45101	2.88765
Ifna5	0	0	0	0	0	0	0	0
Vmn1r100	0	0	0	0	0	0	0	0
Cd300lb	5.11942	3.10338	1.8459	0.144087	0.199922	0.198918	0.241083	0.608873
Pa2g4	3.20937	3.93913	1.91604	4.37149	4.75058	3.63337	2.01435	4.28725
Ttc19	0.485661	0.126278	0.411895	0.305113	0.319138	0.327615	0.0170169	0.0802245
Trp53inp2	0.361236	0.609558	0.337631	0.648412	0.784793	0.699714	0.45566	0.779989
Pym1	4.60562	4.10577	2.55869	5.02473	4.72421	2.2733	3.11728	3.34003
Acbd5	1.79364	2.43843	2.02827	1.69777	2.23379	2.069	1.01811	2.11843
Clec2i	2.47566	4.36544	1.92494	2.59789	3.2485	1.76178	1.14387	2.13011
Sh2b3	7.20509	5.88882	4.14222	5.69707	6.5558	4.36643	2.62956	3.58991
Gm5945	0	0	0	0	0	0	0	0
Pole4	5.83434	6.14678	5.42138	4.74985	4.99714	4.56672	5.06844	4.58778
Gm3159	0	0	0	0	0	0	0	0
Cnot11	0.909945	1.51103	0.743633	1.04021	1.38013	1.12655	0.58515	0.831128
Msx3	0	0	0	0	0	0	0	0
Gm1322	0	0	0	0	0	0	0	0
Wdyhv1	3.7667	2.83322	1.88252	3.31296	3.40336	2.00098	0.593909	1.4583
Gm14484	0	0	0	0	0	0	0	0
Treml4	1.28128	1.35978	0.975784	0.889283	1.76409	1.80272	0.923538	1.90485
Plpp6	0.471001	0.454872	0.228264	0.591806	0.633746	0.333612	0.198038	0.641873
Znrf1	5.94476	6.062	4.63413	8.90703	9.11849	4.76683	2.924	5.32221
LOC108168653	0	0	0	0	0	0	0	0
E330021D16Rik	0	0	0	0	0	0	0	0
Plod1	0.539157	0.496146	0.185435	0.227271	0.731439	0.619467	0.321761	0.482655
Pcif1	3.06976	4.42354	2.54746	5.36826	3.7265	2.85939	2.05101	2.70907
Pcdh17	0	0.011314	0	0	0	0	0	0
2310002L09Rik	0	0	0	0	0	0	0	0
Naif1	0.392154	0.0476717	0.0345549	0.179177	0.227572	0.129864	0.0299793	0.265003
Olfr480	0	0	0	0	0	0	0	0
Lrrc75a	0.0878933	0.078354	0	0	0	0	0	0
Tex33	0	0	0	0	0	0	0	0
Olfr1318	0	0	0	0	0	0	0	0
Znrf2	4.81079	6.49096	4.15886	4.85754	4.99619	1.94715	1.80408	2.40551
Tmem151a	0.0286739	0.0511238	0	0	0	0	0	0
Shf	0.170359	0.091122	0.115587	0.188368	0.102351	0.0551617	0	0.0337692
4930447C04Rik	0	0	0	0	0	0	0	0
Gm2030	0	0	0	0	0	0	0	0
Gm3500	0	0	0	0	0	0	0	0
Tspan4	0.0770038	0.308909	0	0.270912	0.520465	0.0935008	0	0.267119
Pigq	2.80328	4.7466	2.71714	4.80272	5.99798	2.66884	2.06083	3.72198
Dennd6a	1.10901	1.39808	0.966349	0.754434	1.57318	0.625691	0.339124	0.821591
Ccdc33	0	0	0	0	0	0	0	0
Mapre2	8.16647	9.36387	7.98545	8.4409	9.00442	7.14795	6.00594	6.2349
Gsdma2	0	0	0	0	0	0	0	0
Hax1	3.74699	3.70144	1.91408	3.15566	4.03082	1.88547	2.08643	3.01111
Matr3	5.04632	5.1413	3.59183	5.40305	5.36646	3.38877	2.14838	2.45688
Gm13272	0	0	0	0	0	0	0	0
Gm13242	0	0	0	0	0	0	0	0
Ccl21a	0	0	0	0	0	0	0	0
F10	0.783732	0.621042	0.422027	3.76393	4.46339	2.09712	1.81242	3.88385
Lox	0	0.0217753	0	0.0245531	0.0550323	0.0395459	0	0
Pax2	0	0	0	0	0	0	0	0
Cacna1c	0.0126202	0.00750031	0	0.0169142	0.0315922	0.0068106	0.00707508	0
Galnt11	0.679271	0.74803	0.522846	1.48609	0.99025	1.08356	0.470414	0.732641
LOC108168601	0	0	0	0	0	0	0	0
Cox6c	102.774	79.8914	73.2404	85.9009	62.5736	52.2468	68.4593	68.093
Tctn2	0	0.0738226	0.0401327	0	0	0	0	0
Klk1b9	0	0	0	0	0	0	0	0
Gm38699	0	0	0	0	0	0	0	0
Adgrf4	0	0	0	0	0	0	0	0
Olfr1271	0	0	0	0	0	0	0	0
Prdm14	0	0	0	0	0	0	0	0
Fbxl16	0	0.085969	0	0	0	0.0260212	0	0
Plagl1	0	0.0191714	0.0208446	0.0432341	0	0	0.0542535	0
Ccdc91	0.184382	0.390381	0.647848	0.324344	0.501954	0.447768	0.310104	0.182745
Kif2a	15.158	11.0357	10.3315	15.5026	13.8016	11.2705	6.54027	11.6718
Gjd3	0	0	0	0.407547	0	0	0	0
Mthfsd	0.554843	0.649195	0.403345	1.42916	1.27609	1.37549	0.291614	0.446805
Ceacam12	0	0	0	0	0	0	0.256573	0
Aga	0.302919	1.15733	0.3775	0.608982	0.71497	0.56048	0.327513	0.943575
Gm94	0	0	0	0	0	0	0	0
Ociad1	7.31108	6.54777	4.56024	7.31499	8.64258	6.43884	3.30174	5.63588
Fam175a	0.569057	0.771972	0.383701	0.77097	0.668909	0.440618	0.374505	0.465915
Eif3b	4.51941	6.47685	4.17721	6.57468	6.74513	4.04433	2.72609	4.08236
Cpe	0.364563	2.46068	0.47956	0.209403	0.312897	0.189714	0.175183	0.361324
Lrrc10	0	0	0	0	0	0	0	0
Zswim2	0	0	0	0	0	0	0	0
Igfbp5	0.212556	0.456492	0.112377	0.213659	0.21042	0.211168	0.0162495	0.11491
Zfp786	0	0	0	0	0.0138538	0	0	0
3632451O06Rik	0	0.176853	0	0	0	0	0	0
Nphp1	0.130682	0.0931993	0	0.157633	0.0392567	0	0	0
Olfr1204	0	0	0	0	0	0	0	0
Fam50a	2.65825	1.93225	1.3081	2.50761	2.27274	1.9532	0.962937	1.37812
Gm6408	0.0474889	0	0	0	0	0	0	0
Etv2	0	0	0.0831887	0.0431357	0	0	0	0.0850636
Naalad2	0	0.0156781	0.0340929	0.0530343	0	0	0	0
Ankrd36	0.0139653	0	0.0406084	0	0	0	0	0
Actr1a	4.76484	5.79233	3.39884	5.88847	6.86242	2.72167	2.53249	3.3119
Irgm1	4.05137	4.39578	3.02266	25.7204	30.5057	25.2439	14.3897	30.3796
Rab11a	11.2731	8.38546	8.36536	8.7972	10.0318	6.96674	5.64712	7.61682
Rnf167	13.0342	13.5463	11.409	13.6701	11.0122	7.91333	5.53634	8.79906
Kdelr3	0	0	0.0775408	0	0	0	0	0
Pira6	1.22955	1.37013	0.148971	1.14324	1.8006	2.51316	0.982263	2.52865
Gorab	0.133342	0.198117	0.25849	0.134034	0.317108	0.215879	0.224262	0.110131
Pot1a	0.692092	0.874052	0.540387	1.19812	1.40046	0.606929	0.727498	0.857431
Tmem106c	0.486612	0.600645	0.435378	0.301008	0.787108	0.121203	0.251818	0.148397
Dmrtc1a	0	0	0	0	0	0	0	0
Gypc	1.79961	2.5516	1.4619	2.29134	2.76736	2.74705	1.21067	1.74965
Stil	0	0.0217097	0	0.195833	0.100588	0	0.0204789	0.0724093
Ly6g6c	3.41713	0.892869	0.799478	1.95432	0.884911	1.90768	0.693615	1.16785
Cdv3	2.73422	2.88318	1.69613	3.72213	3.76649	2.6054	1.65548	2.33829
Zfp957	0	0	0	0	0	0	0	0
Gstt1	0.718079	1.05436	0.900724	0.594428	0.888215	0.854822	0.213124	0.586107
Nkx1-2	0	0	0	0	0	0	0	0
Gsc	0	0	0	0	0	0	0	0
Limk1	0.591663	0.659311	0.68101	0.557563	0.680389	0.449012	0.513093	0.439806
Olfr1412	0	0	0	0	0	0	0	0
LOC102638515	0.0914459	0.163042	0.044318	0	0	0.111037	0.0384496	0
Tstd3	0.356391	0.508338	0.241808	0.465713	0.321178	0.230796	0.0899096	0.423871
Lrrc73	0	0.0728625	0	0	0	0	0	0.0810071
Foxo6	0	0	0	0	0	0	0	0
Bend3	0.0615193	0.0822637	0.0298145	0.231895	0.196353	0.124498	0.0775998	0.137189
LOC108168358	0.126602	0.225723	0.0613557	0.159073	0.0950772	0.153724	0	0.0627386
Sp6	0.111722	0.211643	0.108289	0.154415	0.0209757	0.045219	0.046975	0.138412
Zfp276	0.990017	1.73245	0.63973	1.05044	1.08771	0.920137	0.308345	0.999394
Ap2a1	1.8278	2.54312	1.75508	2.07768	2.55291	1.45193	0.890624	2.13324
Ppp2r5c	5.54421	5.07943	3.79012	5.86777	5.20197	3.3349	1.57366	3.50183
Serpinb9	1.52427	0.991151	0.851695	1.96479	2.50491	1.97421	0.512719	1.31522
Helz2	2.93535	3.53291	2.17114	11.4126	12.7228	10.9591	4.31584	10.9662
Vmn2r16	0	0	0	0	0	0	0	0
Lrrc7	0	0	0	0.00712709	0	0	0	0
Vmn2r69	0	0	0	0	0	0	0	0
6030468B19Rik	0.106615	0.095044	0	0	0	0	0.179311	0.105668
Ndst3	0	0	0	0	0	0	0	0
Prkar2a	0.475876	1.14791	0.488386	0.604967	1.29288	0.396548	0.235398	0.457777
Slc25a54	0	0	0	0	0	0	0	0
Hnrnpa2b1	24.6405	28.6434	17.6495	31.2863	34.6445	21.3817	12.4414	20.7492
Tns2	0.117979	0.12621	0.057177	0.189747	0.0708815	0	0.00992119	0.0935451
Magea2	0	0	0	0	0	0	0	0
Kcne1	0	0	0	0	0	0	0	0
Tmem40	44.4977	24.8835	29.188	41.0831	30.8469	31.3695	18.5726	28.917
Olfr1095	0	0	0	0	0	0	0	0
Adap1	0.570304	0.773664	0.264373	0.548339	1.45248	0.541944	0.917465	0.884721
Kif22	0.742457	0.496407	0.462627	0.346501	0.696976	0.40783	0.178386	0.315369
Pias4	2.19746	1.83842	1.21243	2.00497	2.25962	0.87573	0.653874	1.34027
Fam32a	24.614	20.0528	16.4664	19.1482	20.0991	15.4441	13.4689	18.3841
Sema3d	0.0867341	0	0.0252207	0	0.0260547	0.0421263	0	0.103156
Zfp943	0.620622	0.903665	0.561447	0.810995	0.807878	0.452149	0.487104	0.287051
Tmem59l	0	0.132251	0	0	0	0	0	0
Plscr2	0.0302942	0	0.17618	0.274063	0.227508	0.147137	0	0.240201
Spata22	0	0	0	0	0	0	0	0
Pkn3	0.037807	0.0337038	0.146581	0	0	0.0306044	0	0
Gpr21	0	0	0	0	0	0	0	0
Lcorl	0.343826	0.488956	0.214239	0.452584	0.448796	0.331338	0.240943	0.162272
Gabra2	0	0	0	0	0	0	0	0
9130011E15Rik	0.367645	0.310494	0.525144	0.486254	0.668451	0.234952	0.325434	0.249312
Rsl1	0.0829315	0.172505	0.133972	0.0555746	0.290645	0.380417	0.0929857	0.191788
Adar	2.63089	2.89118	1.91949	7.31816	6.78951	5.94762	2.94448	5.85032
Gm4846	0	0	0	0	0	0	0	0
Tomm40l	0.4944	0.299704	0.306693	0.636115	0.460401	0.288153	0.166301	0.509608
Nosip	2.57348	1.75887	1.63522	1.58084	2.08299	1.85174	0.793505	1.70041
Gpr33	0	0	0	0	0	0.131943	0	0
Irx5	0.117685	0.0419649	0	0	0	0	0	0
Noxa1	0	0	0	0.0342281	0.0511448	0	0	0
Knstrn	0.316416	0.329087	0.0511155	0.291553	0.594066	0.256136	0.266082	0.20907
Serhl	0.135439	0.313923	0.34132	0.408425	0.427198	0.065782	0.296125	0.322166
Oosp2	0	0	0	0	0	0	0	0
Plin4	0.036985	0.0329709	0	0.0185885	0.0694388	0.029939	0.0388771	0
Plvap	0.520149	0.585721	0.47763	0.770512	0.596223	0.642664	0.575535	0.868258
Stk25	4.70627	4.15803	3.36015	5.1742	4.85978	2.9423	2.12016	3.1027
Pex3	0.893042	0.87573	0.663627	0.718141	0.737736	0.289164	0.175229	0.147518
Galnt5	0	0	0	0	0	0	0	0
Hck	3.16321	3.73577	1.91298	13.0174	19.3902	16.9393	10.6856	30.3865
1700011E24Rik	0	0	0	0	0	0.0364524	0	0
Phlda2	0	0	0	0.249628	0.279752	0	0.104418	0.123067
Zmynd15	0	0.0406456	0	0.0458306	0	0.147632	0.115023	0.045189
Prl2c5	0	0	0	0	0	0	0	0
Olfr733	0	0	0	0	0	0	0	0
Usp37	0.572019	0.698543	0.296208	0.779777	0.806203	0.437672	0.131788	0.318417
Vsig10	0.195321	0.0497492	0.162273	0.154263	0.104775	0.0677616	0	0.11062
Ppp1r1a	0	0	0	0	0	0.0353546	0	0
Defb18	0	0	0	0	0	0	0	0
Olfr1	0	0	0	0	0	0	0	0
Gm2001	0	0	0	0	0	0	0	0
Tarm1	0.500525	0.260284	0.161715	1.84478	2.13005	2.29597	0.561206	4.58873
Dennd2c	1.08526	0.723062	0.819386	0.918648	1.18393	0.647323	0.345837	0.656696
P4ha2	0	0.0438251	0.1906	0.148247	0.184597	0	0.0826809	0.0487239
Spag6l	0	0	0	0	0	0	0	0
Rem1	0	0	0.136797	0	0.0529953	0	0	0
Ifi35	3.78448	3.1513	2.29766	6.39594	8.21406	5.79036	3.21744	10.2221
Pramel	0	0	0	0	0	0	0	0
Snrpa1	1.31218	1.93616	1.92971	2.36508	2.37864	1.57498	0.380498	1.43506
Hist1h2ag	0	0	0.232294	0.120451	0	0	0	0.475059
Fth1	1796.09	1401.56	1555.37	1852.73	1823.57	1535.08	1111.3	1626.3
Adcy3	0.235321	0.608364	0.22809	0.413948	0.318104	0.219063	0.138521	0.256553
Rai14	0.1144	0.0611903	0.155238	0.114994	0.154645	0.0277817	0.0384807	0.0680302
Zfp616	0	0	0	0	0	0	0	0
Gm7714	0	0	0	0	0	0	0	0
Gm14851	0	0	0	0	0	0	0	0
LOC108167735	0	0	0	0	0	0	0	0
Bbs12	0.097042	0.230693	0.0313533	0.292637	0.498	0.183294	0.190412	0.1603
Cmpk1	4.06144	4.85434	1.72046	4.62685	4.02164	2.89805	2.02392	3.01157
Tmem5	0.0746904	0.199752	0.108593	0.319081	0.448737	0.408113	0.0628091	0.0925337
Vmn1r101	0	0	0	0	0	0	0	0
Umod	0	0	0	0	0	0	0	0
9330182O14Rik	0	0	0	0	0	0	0	0
Foxp4	1.39197	1.32953	0.81227	1.54196	1.82405	1.11529	0.609159	0.971353
Tex19.2	0	0	0	0	0	0	0	0
Ccar1	2.1644	2.70384	1.86326	3.02013	3.16536	1.45237	1.34113	2.03227
Abracl	3.55812	4.69185	3.08954	5.36488	2.39378	1.98018	1.80774	2.79182
Rnf44	5.37686	5.60087	4.27694	5.75725	6.84703	4.63638	2.58023	3.46102
Lrp12	0.0827495	0.0614738	0.0935746	0.512937	0.331437	0.0893133	0.208759	0.259713
Slc30a8	0	0	0	0	0	0	0	0
Gm4925	0	0	0	0	0	0	0	0
Rabep2	1.72092	2.54165	1.81742	2.50442	2.85486	1.35149	0.518389	1.29832
Mfhas1	1.59872	2.12198	1.29707	2.21412	2.65029	0.977804	0.746894	1.13851
Ociad2	0	0.308573	0.0894677	0	0.225289	0.0373596	0.0582157	0.0914841
Mrvi1	8.71834	6.49387	5.4375	10.3943	9.39276	8.38757	4.16301	6.32767
Pask	0	0	0	0.0913481	0.017062	0.0367819	0	0.0225173
Gemin7	8.82118	13.4147	8.76566	8.79244	9.12978	6.36059	3.98949	9.91833
Tpbpa	0	0	0	0	0	0	2.14931	0
Rad21	6.05016	5.82386	4.3046	6.00068	6.35625	4.1551	2.43562	4.67274
Pvr	0.92046	0.925313	0.341684	0.767749	0.603014	0.301212	0.263502	0.427026
Prex1	6.36617	7.60559	4.14728	4.93653	6.03637	4.08062	1.84276	3.94888
Tgfb1i1	1.74125	0.99121	0.854041	1.3918	1.59126	1.57935	0.740954	1.45548
Defa3	0	0	0	0	0	0	0	0
Rnf34	2.31351	1.65537	1.74083	2.63151	2.26324	2.24239	1.02394	1.87057
Fam149a	0	0.133154	0.0241291	0.0250232	0.0186953	0	0.0209341	0
4933413G19Rik	0	0	0	0	0	0	0	0
Wnt3	0.0503645	0	0	0	0	0	0	0
Lysmd4	0.368345	0.525388	0.214216	0.166615	0.359612	0.178903	0.0309751	0.20079
Rtca	1.03884	0.514498	0.559401	1.50834	1.27138	0.872081	0.647105	0.495741
Lipe	1.36671	1.05148	0.83475	1.14797	1.22323	1.10634	0.802937	1.7628
Klk15	0	0	0	0	0	0	0	0
AW551984	0	0	0	0	0	0	0	0
Gm5771	0	0	0	0	0	0	0	0
Glis3	0.0487475	0.0651853	0.0236248	0.0735007	0.0549137	0.0789213	0.0204965	0.0483145
Gm21698	0	0	0	0	0	0	0	0
Olfr702	0	0	0	0	0	0	0	0
Trpv2	2.66465	2.73943	1.43719	2.80808	3.67951	2.20919	0.704759	2.70487
LOC108168727	0	0	0	0	0	0	0	0
Dnaja2	4.7415	4.42226	2.83858	5.76739	6.44841	4.95096	2.647	4.97582
Gm8708	0	0	0	0	0	0	0	0
Igf2	0.0648988	0.130174	0.0943568	0.130471	0	0.0262675	0.477532	0.0964835
Kmt2b	2.75757	3.67442	1.91624	3.76917	4.11992	1.96648	1.00609	2.01004
Lsm6	1.08536	1.08851	1.60723	2.10622	0.950949	1.12264	1.55921	1.59864
Evi2b	0	0	0	0	0	0	0	0
Rpl31-ps12	0	0.104175	0	0	0	0	0	0
Hnrnpa0	8.99711	11.6167	7.32862	9.89298	14.2273	6.73599	5.04394	7.17981
Dbnl	5.14829	6.63881	4.38663	10.2056	10.1244	7.77285	4.97369	9.51686
Anapc5	6.6064	6.8013	5.01944	8.16161	8.51435	4.31276	2.75983	5.09032
Dlk1	0	0	0	0	0.0258998	0	0.116005	0
Sybu	0	0	0	0	0	0	0	0
Cyb5r4	3.0964	3.85113	2.54139	4.06629	3.78812	3.15335	2.05788	2.49967
Gatc	0.572914	1.13496	0.61701	0.767849	0.836607	0.489533	0.267654	0.788645
Btn2a2	0	0	0	0	0	0	0	0
Cd209a	0	0.27181	0	0.229863	0.0572449	0	0	0
Slc39a4	9.13335	5.17743	4.90519	8.26025	6.8229	5.52064	4.01249	7.11758
Efna3	0	0	0	0	0	0	0	0
Rraga	3.89218	4.56382	2.82094	2.39677	2.923	2.18561	0.943577	2.57174
Gtf2a2	2.28093	2.48141	1.04921	4.66325	3.10656	2.09675	1.39793	2.64383
Hsd17b3	0	0	0	0	0	0	0	0
Eif1b	4.44086	3.1891	3.10873	3.40993	3.1961	3.29527	1.91909	2.07845
Fam193a	1.42904	1.12835	0.692563	1.37489	1.54081	1.04111	0.566523	0.940858
Picalm	9.39941	9.64607	6.94413	15.1617	17.6306	15.541	8.46435	17.9717
Bhmt	0	0	0	0	0	0	0	0
Stx18	0.285916	0.278056	0.755809	1.12347	1.07361	0.673298	0.262292	1.0047
Gm7995	0	0	0	0	0	0	0	0
Itgal	16.4689	18.1429	9.09999	13.4368	14.3	10.0424	6.18662	9.98421
Irgq	0.655733	0.493999	0.196941	0.492031	0.762954	0.508382	0.170864	0.192226
March4	0	0	0	0	0	0	0	0
Crocc	0.0865748	0.547968	0.125872	0.200155	0.214557	0.0840978	0.0436818	0.102967
Itga9	0	0.0325979	0	0	0.123576	0.0296003	0	0.0181209
Vdac1	3.84146	3.03594	3.59138	3.4506	4.07161	2.80087	1.71829	2.97026
Sipa1l2	0.231554	0.313458	0.0997507	0.344824	0.154574	0.236037	0.0865423	0.288997
Nhsl2	0.192488	0.49191	0.0870673	0.354725	0.231292	0.347991	0.232011	0.445148
Ces1b	0	0	0	0	0	0	0	0
Gja8	0	0	0	0	0	0	0	0
Ccdc109b	0.141281	0.0839647	0.365171	0.426041	0.035367	0.0762435	0.316817	0.560102
Ppp1r32	0.286558	0	0	0.216033	0.0538008	0.0869872	0.0602434	0.142006
Hacd2	0.243231	0.187922	0.157171	0.277092	0.560173	0.328155	0.122724	0.417855
Zfp318	1.20767	1.20035	0.726556	0.906966	1.37607	0.691062	0.420233	0.447134
Tmem198b	0.679255	0.262398	0.307245	0.523465	0.646148	0.989732	0.190401	0.359051
Ankrd13c	1.95887	2.76309	1.5622	2.56722	2.73737	2.0072	1.16768	1.37623
Hspd1	4.41497	4.93571	3.72415	5.18152	6.5237	3.32274	2.42828	4.63593
Trim5	0	0.0432611	0	0.0243899	0.127555	0.0589244	0	0.0240484
Bmper	0	0	0	0	0.0446408	0	0	0
Ppif	5.46865	5.7433	4.10252	6.06179	4.36009	3.18367	1.95288	4.15786
Srrm3	0	0.0298613	0	0	0	0	0	0
Ufl1	0.569346	0.680583	0.301009	0.5723	1.2147	0.46088	0.184982	0.666886
Olfr8	0	0	0	0	0	0	0	0
LOC102640673	0.297905	0.265572	0.20625	0.385008	0.591272	0.241151	0.0536819	0.463977
Nrsn2	0	0	0	0	0	0	0	0
LOC108168525	0	0	0	0	0	0	0	0
Itgbl1	0	0	0	0.142786	0	0	0	0
Sestd1	0.043579	0.0776986	0.0241371	0.0750945	0.0514291	0.0655141	0.041882	0.111065
Oxa1l	1.85257	1.96987	1.27642	1.21154	1.92767	1.01181	0.656936	1.17246
Gm10499	6.78252	4.16757	3.60276	8.01178	7.16562	6.04873	3.70573	5.50695
Snhg11	0	0	0	0	0	0	0	0
Nr0b1	0	0	0	0	0	0	0	0
Samd8	0.62257	0.646331	0.259708	0.602036	0.852237	0.688965	0.318097	0.656093
Nup107	1.39971	1.14929	1.08893	1.33292	1.07884	0.790155	0.511088	0.675384
Glt8d1	0.149233	0.345895	0.115718	0.360018	0.605195	0.362408	0.276087	0.177489
Stat5b	6.50259	5.80592	3.76786	7.19099	6.82455	5.14846	2.42175	4.41758
Pcdhb13	0	0	0	0	0	0	0	0
Skint2	0	0	0	0	0	0	0	0
Atg10	0	0.170341	0	0.19207	0.122999	0	0.0459095	0.054109
Prss3	0	0	0	0	0	0	0	0
Gm15816	0	0	0	0	0	0	0	0
Stag1	1.53084	2.12892	0.880386	1.41568	2.12302	0.983097	0.677989	1.06207
Mlc1	0	0	0	0	0	0	0	0
Rhox2d	0	0	0	0	0	0	0	0
Tshb	0.0254428	0	0	0	0.0382148	0	0.042791	0.0504336
Hist1h2ap	0	0	0	0	0	0	0.105226	0.12402
Klk9	0.146812	0.0654391	0	0.0368934	0.137819	0.0594215	0.0308645	0
Trub1	0.363893	0.556112	0.218345	0.435453	0.377389	0.0841622	0.291435	0.188917
Tmem254b	0	0	0	0	0	0	0	0
Kars	2.84462	3.10704	2.68269	3.70947	3.79145	1.76333	1.59475	2.59076
Nudt2	0.489162	0.218036	0.237065	0.24585	0.0918394	0.395972	0.205674	0.121204
Gm6637	0.0951376	0.805715	0.0922142	0.478156	0.607307	0.693117	0.160007	0.0942925
Babam1	3.39598	3.13553	2.50791	3.00722	4.0988	2.29085	1.01992	2.76478
Cabp5	0	0	0	0	0	0	0	0
Olfr183	0	0	0	0	0	0	0	0
Sema3a	0	0.0494868	0	0	0.0208444	0	0	0
Taf5	0.277762	0.30952	0.20192	1.06446	0.977802	0.421586	0.145986	0.619413
Tanc1	0.311856	0.322238	0.171746	0.334847	0.431145	0.332768	0.0834425	0.133469
Gm5141	0.0689958	0.0307538	0.0668757	0.104031	0.23317	0.139629	0.0290102	0.0341915
Kif1b	1.39456	2.11175	0.981377	2.36193	2.29547	1.43817	0.52478	1.25595
Acpt	0	0	0	0.139345	0	0	0	0
Atp5c1	7.73143	6.85546	5.45007	7.68843	9.43905	6.19158	3.65061	6.80223
Mfsd7a	0	0.204755	0	0.557946	0.848077	0.836666	0.531151	0.644986
Mtmr2	1.31501	1.39441	0.737928	1.34966	1.62169	0.974848	0.453971	0.878033
Terf1	0.615939	1.28917	0.674884	1.18443	1.14636	1.1923	0.54048	0.690094
Ubac1	90.2759	110.672	88.7113	94.0209	95.2022	80.746	70.5831	72.6392
Olfr474	0	0	0	0	0	0	0	0
4930563D23Rik	0	0	0	0	0	0	0	0
Tiam2	0.108951	0.182112	0.118804	0.0273791	0.0613663	0.0661463	0.04581	0.0269959
Rap2a	2.77783	2.63338	2.42979	3.40518	3.29711	2.87386	1.98271	2.40397
Zc3h11a	4.14647	4.88536	3.51374	6.09355	6.90174	3.84725	2.61006	4.72248
Olfr1040	0	0	0	0	0	0	0	0
Dcun1d4	0.367268	0.626346	0.06191	0.706246	0.191872	0.142187	0.281989	0.158263
Spns3	0.0665404	0.355912	0.0644957	0.0668857	0.0499714	0.430911	0	0.0659493
Fbxo34	0.650938	1.27342	0.490728	0.981474	1.07276	0.526929	0.669033	0.985655
Hoga1	0	0	0	0	0	0	0	0
Ralbp1	9.13808	13.4551	8.4592	11.3824	10.2444	9.05949	6.05629	7.25425
Gm6763	0	0	0	0	0	0	0	0
Vmn2r96	0	0	0	0	0.0168021	0	0	0
Mdm2	2.94538	2.59023	1.76179	2.98734	3.79621	2.99644	1.34999	2.65623
Iws1	2.08783	2.0385	0.824461	2.09867	2.55518	1.38605	0.863923	1.88316
Cdh9	0	0	0	0	0	0	0	0
Zfp91	5.57627	5.64526	3.86066	5.9701	6.8155	5.12614	4.10414	4.61727
Kif13a	0.124185	0.258316	0.100307	0.0832195	0.139893	0.145205	0.0812236	0.0752166
Olfr111	0	0	0	0	0	0	0	0
Stat4	2.25418	2.63065	1.92669	2.84264	2.86249	2.52145	1.39585	1.86856
Ppp1r13b	3.45449	3.32957	3.34834	4.16434	3.70478	2.24949	1.27561	2.61523
Proc	0	0	0	0	0	0	0	0
Pcgf6	0.826114	1.07838	0.371767	1.95737	2.10495	1.02698	0.099243	1.22816
Zic5	0	0	0	0	0	0	0	0
Klkb1	0	0.00964807	0	0	0	0	0	0
Tax1bp1	39.3521	42.3535	31.0681	44.1543	53.9349	40.4773	29.1622	38.5442
Olfr1141	0	0	0	0	0	0	0	0
Mug1	0	0	0	0.0478156	0	0.0673864	0	0.0235731
Nipal4	0	0	0	0	0	0	0	0
Mrpl12	2.26476	2.92218	2.07963	2.27651	3.40164	1.88154	1.30307	1.41767
Tulp4	0.438572	0.459393	0.340076	0.495954	0.634028	0.239638	0.179793	0.304273
S1pr3	0.0756815	0	0	0	0	0	0	0
Svs4	0	0	0	0	0	0	0	0
AI429214	0.115486	0	0	0	0.0867294	0.0934849	0	0.0572301
Nlrp1b	0.364977	0.401284	0.188673	0.269039	0.155321	0.315142	0.0613838	0.229099
T2	0	0	0	0	0.0286611	0	0	0
Pklr	0	0	0	0	0.0920052	0	0	0.242846
Crat	15.8537	21.5899	17.2806	17.303	18.1319	14.7034	13.2222	14.5312
Uba6	0.432767	0.860626	0.387202	0.635788	0.500009	0.350321	0.0933141	0.340939
Odf3	0	0	0	0	0	0.1982	0	0
Gm14434	0	0	0	0.0125282	0	0	0	0
LOC108168393	0	0	0	0	0	0	0	0
Inhba	0.0612279	0	0	0.169251	0.229909	0.483244	0.193081	0.394446
Kyat1	0.516	0.587774	0.666858	0.403416	0.387513	0.278465	0.265172	0.511416
Clip2	2.81887	2.04972	1.43538	2.82044	2.43889	2.09257	1.01591	2.20159
Mmp12	0	0	0	0	0.0271845	0.0586038	0.0304398	0.0358764
Nfkb2	1.503	2.55215	2.06382	8.03961	9.82276	7.31447	5.28134	10.5871
Tlx3	0	0	0	0	0	0	0	0
Fsd1	0	0	0	0	0	0	0	0
Mep1b	0	0	0	0	0	0	0	0
Utf1	0.0975161	0	0.0945195	0	0	0.0789384	0	0
Atxn7l3	3.91086	3.57885	2.7425	5.12241	5.84069	3.66946	1.94335	4.3019
Vmn2r114	0	0	0	0	0	0	0	0
Ptpn9	0.404294	0.646261	0.202692	0.79877	0.638654	0.47398	0.574451	0.746136
Smim11	2.14925	1.71431	1.535	0.227411	1.52913	1.09882	0.665871	3.13919
Zufsp	1.06178	1.31593	1.07936	3.07172	4.06476	2.76718	1.56798	3.31105
Sh2d7	0.0398726	0	0	0	0	0	0	0
Ift81	0	0.0706421	0.0384037	0.199134	0.0297553	0.0641461	0.0333185	0
LOC105245043	0	0.165134	0.0299243	0.0310332	0.162298	0.299897	0.129809	0
Entpd7	0.130881	0.12501	0.172166	0.112766	0.18254	0.166488	0.125784	0.0555936
Trim12c	6.58346	5.10105	4.11495	9.24612	9.46087	7.85691	4.81184	8.03426
Cyp2d26	0	0	0	0	0	0	0	0.0347532
Olfr494	0	0	0	0	0	0	0	0
Vmn2r89	0	0	0	0	0	0	0	0
Gm25380	0	0	0.0758248	0	0.176248	0	0	0.155068
Cadps2	0.0129131	0.0230232	0.0250326	0	0.0581859	0	0	0
Kif5a	0.149543	0.0190447	0.103534	0.150319	0.0641749	0.0518802	0.0718598	0.158801
Gpr55	0.176197	0.0392685	0.0853915	0	0.165404	0.28526	0.0370422	0.043658
Dctn5	3.02733	3.29118	2.68381	4.04501	4.35293	2.12185	1.27288	2.45157
Cst7	0.917798	1.78979	0.555997	0.51894	1.03389	1.06799	0.57885	1.98985
Wfdc6a	0	0	0	0	0	0	0	0
Asb6	1.33773	2.45664	1.58188	1.72118	1.8887	1.36443	0.809952	1.4054
Cyp24a1	0	0	0	0	0	0	0	0
Syndig1	0	0	0	0	0	0	0	0
Hist1h2aa	0	0	0	0	0	0	0	0
Gsto1	1.43917	3.89168	1.02296	2.94149	2.2697	2.40765	1.25058	3.23314
Parp11	1.06172	1.47382	0.867379	2.30217	1.49218	0.945397	0.497432	1.30784
Ptpn18	20.4045	13.0782	12.6677	16.3185	11.4928	11.7249	6.01181	13.4699
Gm21466	0	0	0	0	0	0	0	0
Adcyap1	0	0	0	0	0	0	0	0
Gm21064	0	0	0	0	0	0	0	0
Slc35f3	0	0.0507933	0	0.0381819	0	0.0153742	0	0
Ncoa2	4.37789	5.48539	3.26135	5.97025	5.54244	4.37904	1.76648	3.20588
Slc16a9	0.0345611	0.246481	0	0.069481	0.0519105	0	0	0
Tbce	2.69754	1.87625	1.23549	2.83072	3.16119	2.25562	0.922328	1.93908
Reck	0.123104	0.195099	0.159095	0.247485	0.328712	0.23252	0.184038	0.298247
Has2	0	0	0	0	0	0	0	0
4930480E11Rik	0	0	0	0	0	0	0	0
Mycs	0	0	0	0	0	0	0	0
Olfr745	0	0	0	0	0	0	0	0
Gtpbp10	0	0.148671	0.138554	0.287377	0.322057	0.0385714	0	0.0944514
Cspp1	0.852041	0.940417	0.406375	1.07398	1.16803	0.602136	0.204715	0.469152
Ubald2	5.83912	4.93321	4.43897	9.20693	11.8657	6.39497	3.62654	7.11113
Tigd2	1.35426	0.788087	0.729249	1.81505	1.46906	0.700391	0.506149	1.08124
Txn2	14.4707	15.7713	11.332	12.3285	13.4849	11.1425	8.7185	12.1559
Rrp12	0.458235	0.887033	0.456844	0.789622	1.08156	0.572303	0.352313	0.389284
Fam98a	1.69678	1.606	1.50251	1.81087	2.31257	1.15308	0.775088	0.996567
Ier5	5.88078	4.6566	3.68828	7.02402	6.31291	5.61452	2.92355	5.05712
Triap1	12.6706	9.42086	9.1456	12.7363	8.26029	10.5186	5.98495	7.69513
Mcph1	0.589006	0.616969	0.442453	0.606864	0.906798	0.536394	0.198124	0.452425
Hjurp	1.93198	2.12869	1.26244	2.56389	2.73879	1.25641	0.857963	1.55983
Tnfsf13b	0.204607	0.104229	0.0566629	0	0.0878051	0	0	0.05794
Cpsf6	2.02147	3.39089	1.39126	2.63914	2.91945	1.43787	0.789602	1.48782
Trim43c	0.0815367	0.193833	0.0526875	0.409799	0.204112	0.0880043	0.479965	0.0808125
Ece2	0.0768991	0.188521	0.149072	0.135272	0.144377	0.108936	0.0484999	0.209594
Ccdc47	2.75013	2.94507	1.65973	2.521	3.44222	1.65215	1.1636	1.78285
Tfip11	1.24306	1.30705	0.849584	1.73009	1.68754	1.31586	0.455654	1.23202
D2Wsu81e	0.400039	0.630946	1.31237	0.927957	0.670183	0.298918	0.155263	0.670975
Rftn1	2.61955	3.22161	1.92746	2.09498	3.40323	1.7645	1.30241	1.89509
Capns2	0	0	0	0.0560126	0.669568	0.270646	0.0937186	0.110457
Acsm2	0	0	0	0	0	0	0	0
Ifng	0.0934865	0.16668	0	11.9344	10.4961	9.34604	3.45907	5.23507
Clp1	1.57624	0.93678	1.55776	1.27375	1.74081	1.2009	1.09159	1.13339
Olfr1415	0	0	0	0	0	0	0	0
Pgam2	0.686702	1.22435	0.605092	1.50603	1.0783	0.909621	0.209988	0.680603
Prdm8	0	0.0333692	0	0	0	0	0	0
Cops7a	2.00845	2.11019	1.42528	2.48754	3.25908	1.56775	0.874638	1.5285
Zfp771	0.273014	0.770712	0.617457	0.27443	0.580923	0.552505	0.153056	0.450981
Lmx1a	0	0	0	0	0	0	0.0278223	0.0327914
Eml6	0.0146054	0.0130202	0	0	0	0	0	0
Olfr1031	0	0	0	0	0	0	0	0
Slc6a1	0	0	0	0	0	0	0	0
Vmn2r120	0	0	0	0	0	0	0	0
Arhgap20	0.0355495	0	0.0258429	0.017867	0.0133488	0	0	0
Arsi	0	0	0	0	0	0	0	0
Rnase1	0	0	0	0	0	0	0	0
LOC105244413	0.29351	0.104662	0.170694	0.413046	0.418806	0.308871	0.049364	0.0290902
Dcp1a	1.05067	1.43742	0.63523	1.76717	1.86715	0.858928	0.507377	1.16506
Itln1	0.435072	0.344758	0.0468558	0.0485921	0.18152	0.0391318	0	0.143736
Adamts3	0	0.0326824	0.0088837	0.0184258	0.0275325	0	0	0
Olfr382	0	0	0	0	0	0	0	0
Ahrr	0	0.0219316	0	0	0	0	0	0
Nipsnap3a	0	0	0	0	0	0	0	0
Gnb1	6.57075	12.2978	4.67987	8.11922	9.48752	5.99486	5.00655	8.1135
Dmrtc1c2	0	0	0	0	0	0	0	0
Dmkn	0	0	0	0	0.0483503	0	0	0.159524
Gstt2	0.955113	0.333177	0.442757	0.375679	0.561353	0.0672309	0.209525	0
Ccdc125	1.22774	1.57681	0.443734	1.42237	1.15644	0.842241	0.664961	0.680603
Olfr1121	0	0	0	0	0	0	0	0
Gm16442	0	0	0	0	0	0	0	0
Ndufs6	2.4591	0.896813	1.30011	1.68536	1.84677	1.08579	0.563979	0.99706
Ino80e	1.33665	1.94057	1.25856	1.80424	2.09367	1.32932	0.867103	1.93039
Tmem266	0	0	0	0	0	0	0	0
Vmn2r65	0	0	0	0	0	0	0	0
Copb2	2.76942	4.54003	2.34202	4.57737	4.21547	3.37025	1.70367	3.55537
Il34	0	0.0591447	0	0	0	0.161118	0.0557914	0
Pet2	0	0	0	0	0	0	0	0
Psat1	0.683573	1.26391	0.711647	1.42514	1.426	0.881255	0.617414	0.501852
Jph2	0	0	0	0	0	0	0	0
Rdh5	0.191079	2.72545	0.463018	0.19207	0.286998	0.270684	0.160683	0.757526
Psme3	339.73	424.824	330.909	364.318	375.315	371.968	324.95	311.265
Cthrc1	0	0.368371	0	0	0	0	0	0
Hdhd3	0	0.0931132	0	0	0.0784409	0	0.0878342	0
Vmn2r121	0	0	0	0	0	0	0	0
Ebpl	0.381238	0.679722	0.422312	0.273726	0.449911	0.220435	0.183196	0.215915
Cd79a	9.37683	13.6026	7.97326	11.0107	9.12252	6.45189	5.3046	7.47707
Elac1	0.432358	0.923012	0.18748	0.686214	0.623764	0.368411	0.32531	0.541286
Grm3	0	0	0	0	0	0	0	0
Sbds	3.77598	4.83438	2.99804	3.63406	4.01227	2.79648	1.689	2.82673
LOC108169061	0.0595361	0.265373	0.17312	0.23938	0.312979	0.289164	0.300393	0.0590073
Trove2	2.02531	1.99686	1.80024	2.22345	1.79435	1.94168	0.580793	1.6003
Vmn1r51	0	0	0	0	0	0	0	0
Daxx	2.49816	2.81309	2.4214	12.6658	11.0427	9.4726	5.50992	11.8152
Spint3	0	0	0	0	0	0	0	0
Tfap2e	0	0	0	0	0	0	0	0
Ctnnb1	10.933	12.022	7.31366	10.554	12.551	7.4596	4.50916	8.9742
Tspyl2	0.980443	1.45672	1.62346	0.964999	1.22718	0.843263	0.480947	0.890756
Tnk1	0.037556	0.23436	0.0728039	0.132128	0.0564087	0.136806	0.0631636	0.204723
Prpf4b	5.10972	5.65467	3.4257	5.99054	6.42156	2.89455	1.72573	3.42073
Rxfp3	0	0	0	0	0	0	0	0
Tagap	4.86308	6.22458	4.49355	9.73859	9.35063	8.21022	3.46891	13.4094
Olfr519	0	0	0	0	0	0	0	0
4933402D24Rik	0	0.114854	0	0	0	0	0	0
Sugct	0.072096	0.0642713	0	0	0.0270718	0	0.0303137	0
Acvr1b	1.25994	1.9079	0.719352	1.33588	1.54245	1.00594	0.55153	1.23164
Ptov1	0.569867	1.54946	0.552356	1.03108	1.19831	1.08406	0.215647	0.423604
Mis12	1.28257	1.14337	0.672529	0.845395	1.35796	0.714847	0.31826	0.437619
N6amt1	0.526133	0.850118	0.0637457	0.859403	0.66677	0.479137	0.22122	0.0651824
Fscn3	0	0	0	0	0.0387729	0	0	0.0255851
Dscaml1	0	0	0	0	0	0	0	0
E130012A19Rik	0.291293	0.692475	0.352927	0.658809	0.929726	0.412648	0.0816518	0.240588
Adam6a	0	0	0	0	0	0	0	0
Olig2	0	0	0	0	0	0	0	0
Armcx4	0.0876366	0.0841349	0.0261365	0.0542101	0.15188	0.21828	0.0566892	0.0801767
Crisp2	0	0.0692594	0	0	0	0	0	0
Slc9b2	0	0	0	0	0	0.0787347	0	0
Fnip1	1.03502	1.1053	0.679258	1.65812	1.64365	1.22184	0.471451	1.02582
Gm30411	7.72574	4.06039	5.53243	7.18629	6.19167	7.42069	3.24839	7.82854
Trib3	0.165459	0.0983341	0.160374	0	0.0828391	0.0892916	0.139139	0.109326
Pcbp1	8.79737	10.9375	6.99152	9.82557	10.5303	8.75849	4.62017	9.45417
Svil	1.94852	2.25616	1.15779	2.40139	2.85377	2.16351	1.4565	2.33817
LOC108168565	0	0	0	0	0	0	0	0
Mier1	3.37862	3.9208	2.17171	4.33754	4.14875	3.34913	1.60501	3.54835
Uts2	0	0	0	0	0	0	0	0
Epg5	0.780656	0.927907	0.430262	1.21553	1.02884	0.793015	0.431213	0.553742
Gm4988	0	0	0	0	0	0	0	0
Ropn1	0	0	0	0	0	0	0	0
Gm39566	0	0	0	0	0	0	0	0
Dnaaf2	0.344874	0.737866	0.467987	0.71066	0.673396	0.390841	0.101505	0.461444
N4bp2l2	1.39087	1.47543	0.745612	1.22625	1.45301	0.71076	0.39205	0.677704
Cd84	51.0256	34.5937	30.1484	43.8274	43.6532	33.279	17.4117	29.8909
Pde11a	0.0947551	0.0675769	0.119396	0.171444	0.227714	0.145736	0.039841	0.112696
Nrg4	0.159885	0.427597	0.193715	0.562501	0.480291	0.194138	0	0.316929
Lrrc27	0.0531822	0	0	0.0534582	0.139788	0	0.0670835	0.158129
Gm7325	0	0	0	0	0	0	0	0
Tacc1	2.82641	4.19248	2.03769	3.09935	3.97041	2.59049	1.93156	2.60837
Krt10	0	0	0.0482582	0.0500465	0.0747812	0	0.0418681	0.0740188
Pth2r	0	0	0	0	0.0306573	0	0	0
Hint2	0.535262	1.59056	0.172938	0.807059	0.535971	0.216645	0.750192	0.972596
Lyve1	0.412208	0.676919	0.273371	0.828694	0.407324	0.930788	0.310149	0.688079
Atrip	0.474595	0.919752	0.500012	0.414833	0.681843	0.501104	0.208226	0.224964
Thoc3	0.364742	0.997144	0.730637	0.513288	1.27829	0.551143	0.572546	0.891705
Sec14l3	0	0	0	0	0	0	0	0
Hint3	1.01211	0.530745	0.461653	0.957521	0.894226	0.626521	0.851113	0.64908
Zfp438	0.141575	0.189315	0.0686124	0.0355775	0.225935	0.114604	0.119054	0.0350794
Stk33	0	0	0	0	0	0	0	0
Cbx7	3.07003	3.47367	2.15819	3.10291	2.93897	1.43374	0.893653	1.40435
Tmem114	0	0	0	0	0	0	0	0
Defb13	0	0	0	0	0	0	0	0
Tmem194	0.233074	0.484816	0.338868	0.937134	0.797392	0.545051	0.217776	0.423507
Pycr1	0.0820096	0.243697	0.370951	0.302262	0.266885	0.221287	0.137928	0.0541874
Polr2a	4.48377	6.83406	3.14962	6.25415	7.21381	4.2345	1.99823	3.95294
Olfr930	0	0	0	0	0	0	0	0
Gsta3	0.0778518	0.138805	0	0	0.116933	0	0	0
Rprd1b	1.72797	1.45276	0.762542	2.13233	1.86741	1.48975	0.602502	0.946813
Cyp2w1	0	0	0	0	0	0	0	0
L3mbtl2	0.870143	0.585736	0.860617	1.21381	1.50699	0.862498	0.32853	0.457607
Rassf2	5.36277	6.22558	4.3201	5.72601	5.85317	4.12888	2.71584	4.65369
Strap	2.05359	3.37537	2.21856	3.28989	4.91588	2.63207	1.81686	1.82333
Ikbke	10.6499	11.5815	7.87838	16.5443	25.2284	18.937	9.10725	19.0799
Adam28	0	0	0	0	0	0.0311457	0	0
Cyth1	7.69084	7.55714	4.81476	7.30662	8.12354	4.95259	3.41919	6.04479
Crbn	2.33047	1.91582	1.42024	3.07199	2.20082	1.85261	0.880129	1.3831
Gm40853	0	0	0	0	0	0	0	0
L3mbtl1	0	0	0	0	0	0	0	0
Ngef	0	0.0687635	0	0	0	0	0	0
Chmp6	0.292107	0.846315	0.672437	0.734058	1.6727	0.384245	0.245641	0.759971
Serpinb6d	0	0	0	0	0	0	0	0
Brinp3	0	0	0	0	0	0	0	0
Gpr179	0	0.0226993	0	0.0127975	0.0191224	0	0	0
Sh3kbp1	5.72814	6.53583	4.57932	6.23769	5.6714	3.55692	2.71725	3.90615
Obp1a	0	0	0	0	0	0	0	0
Vmn2r100	0	0	0	0	0	0	0	0
Bet1	0.701293	0.687699	1.08759	1.5156	1.027	1.53276	0.294868	1.00784
Kdsr	0.806764	1.11706	0.915075	1.34583	0.979713	0.583593	0.303128	0.459343
Usp11	0.830172	0.767482	0.327825	1.23627	1.03909	0.448011	0.323201	0.838035
Sept4	0	0.446667	0.114271	0	0	0	0	0.116846
Haus7	0.854801	1.31238	0.690445	0.763766	0.463631	0.538186	0.399347	0.988409
Iqcd	0.0489056	0.239788	0	0.122898	0.165275	0.0791773	0.041126	0.0484712
Nutf2	1.01063	0.9653	0.454804	1.5601	0.948724	0.78888	0.667753	0.465054
Gadd45b	1.42962	1.15498	1.38569	5.52361	8.48844	5.38851	3.60661	9.25426
Olfr1458	0	0	0	0	0	0	0	0
Hbq1b	68.0935	65.6173	68.5154	74.5931	59.7652	61.2331	45.5756	61.0153
Nlrp4g	0	0	0	0	0	0	0	0
Hdac9	0.183427	0.170629	0.13914	0.112231	0.071871	0.0903806	0.0134129	0.0553297
Slc45a2	0	0.0676109	0	0	0	0	0	0
Ccdc154	0	0	0.0490571	0	0	0.122911	0	0
Actl6b	0	0	0	0	0	0	0	0
Gucy1a2	0.028167	0	0.00682536	0	0	0	0	0
Atp6v0a1	0.986336	1.53247	0.792137	3.51258	3.57668	4.58527	1.87215	5.11132
Klk1b27	0	0	0	0	0	0	0	0
Cox10	0.508208	0.679577	0.389968	0.723697	0.938251	0.702791	0.249296	0.734553
Pfdn2	4.98594	2.50021	1.88779	2.50591	2.92533	1.95497	1.37577	2.70247
Cyp4f15	0	0	0	0	0	0	0	0
Gm13286	0	0	0	0	0	0	0	0
Sap18b	0.988552	1.51074	0.821293	1.84541	0.424227	0.800224	0.475028	0.979771
Synpo	0.043299	0.164049	0.0629527	0.0217618	0.0894226	0.0175251	0.0182056	0.0858288
Ina	0	0	0	0	0	0	0	0
Jund	47.7354	60.2492	48.4401	44.1311	48.5416	42.2685	33.515	34.534
Gm20736	0	0	0	0	0	0	0	0
Tnni1	0	0.251894	0	0	0	0	0.158409	0
Tmem233	0	0	0	0	0	0	0	0
Ulk1	2.11457	2.57958	1.38078	3.33375	3.12592	2.19822	0.935895	2.22816
Cyp2f2	0	0.22163	0.120486	0	0	0.201249	0	0
Cfap126	0	0.10186	0	0	0	0	0	0.169869
Gm32204	0	0	0	0	0	0	0	0
A630001G21Rik	2.2372	3.39671	1.72799	3.79487	3.91155	2.71649	1.67555	1.76694
Zfp354b	0	0	0	0	0	0	0	0.0449534
Galnt9	0	0.249159	0.0738832	0.0510807	0.152653	0.0411359	0.0427333	0.226645
Gdf1	0	0	0	0	0	0	0	0
Rnh1	3.02225	4.14499	2.865	4.33991	5.36247	2.93041	1.48021	3.75249
Mrps31	2.49414	0.581516	1.00419	0.231423	0.893316	0.186367	0.12907	0.83667
Syne3	0.497527	0.97199	0.318072	0.500109	0.445188	0.377037	0.142428	0.283275
Srcin1	0.0154703	0.0413738	0	0	0	0	0	0
S100a13	7.42212	7.1067	7.99339	7.04616	6.03847	5.28494	3.69864	3.95055
Afm	0	0	0	0	0	0	0	0
Klrb1	0	0.111059	0	0	0	0	0	0
Haus2	0.602472	0.797489	0.424697	0.587247	0.959749	0.679818	0.291698	0.687593
Acad12	0.353938	0.420699	0.137225	0.56924	0.212644	0.362912	0.476217	0.420953
Tmem190	0	0	0	0	0	0	0	0
Spa17	0.611452	0	0.444497	0.537797	0.114799	0.247482	0.642732	0.378763
Alppl2	0	0	0	0	0	0	0	0
Olfr1426	0	0	0	0	0	0	0	0
Zfp606	0.392571	0.349965	0.295951	0.496914	0.371253	0.282473	0.158948	0.172926
Lelp1	0	0	0	0	0	0	0	0
Ufd1l	2.16069	2.74765	1.32434	2.68294	2.8874	2.26349	1.12225	2.36195
Prkab1	6.49405	4.25534	2.98585	6.63934	6.04414	4.74017	3.29061	4.56597
Ap2m1	35.4893	26.4649	24.8508	32.4956	31.0388	28.6503	17.5886	25.8313
Gm7950	0	0	0	0	0	0	0	0
Sln	0	0	0	0	0	0	0	0
Cts6	0	0	0	0	0	0	0.143801	0
Supt16	2.16615	2.51487	1.51366	2.69643	2.53474	1.61076	1.37677	1.75997
Ncbp3	0.369022	0.866558	0.366406	1.24852	1.15585	0.546438	0.189219	0.909899
Gm6745	0	0.00839787	0.0182616	0	0.00707457	0	0	0.00933659
Nmnat3	0.847086	0.813239	0.536845	0.720485	0.758495	0.870323	0.547952	1.09789
Hhipl2	0	0	0	0.0200681	0	0	0	0
Snx2	3.3742	4.70923	2.84159	6.81122	5.9196	4.54484	3.79102	3.42646
LOC108168395	0.210323	0.140622	0.30579	0.369975	0.315903	0.113503	0.088433	0.156341
Col4a2	0.0526133	0.0625374	0.0424971	0.0176288	0.144878	0.113573	0.103236	0.0956009
Ttc32	0.546027	0.770712	0.264624	0.869029	0.444235	0.147335	0.114792	0.450981
Polr1d	3.38579	2.42455	2.63616	2.12012	1.70903	1.88708	0.840157	2.20047
Ace2	0	0	0.0784956	0.0325617	0	0.0262224	0	0
Vpreb3	0.588138	0.699075	0.95011	1.18238	2.72375	2.45981	0.989162	0
Guca2a	0	0	0	0	0	0	0	0
Papd5	7.73424	6.67655	5.62592	8.19422	7.65796	6.70383	3.14901	5.19601
LOC108168630	0	0	0	0	0	0	0	0
Gm933	0.978911	0.193926	0.632554	0	0.0816841	0.0880466	0.182932	0.215603
Etv3	2.40818	3.12051	1.84949	2.55295	3.2514	1.69374	1.04022	1.9303
Pes1	1.58118	2.00007	1.51188	1.84713	2.88841	1.93723	1.40153	1.54596
Lrrc30	0	0	0	0	0	0	0	0
LOC108168543	0	0	0	0	0	0	0	0
Foxd2	0.0431915	0.0962597	0	0.0651235	0.0324366	0	0	0
Wbscr27	3.8587	3.04731	3.11	3.81548	3.59083	2.29176	2.75109	3.63736
Klk11	0	0	0	0	0.0682341	0	0	0
Il4ra	5.04395	6.48944	4.7129	10.6037	12.9904	6.50344	4.39433	9.41667
Csta1	0	0.0369248	0	0.0832703	0	0	0	0
BC089491	0	0	0	0	0	0	0	0
Skiv2l	5.15985	5.84167	3.47197	5.11518	6.77861	3.39441	2.06792	4.83225
Trim37	0.816983	0.740254	0.545227	0.686596	0.875062	0.498715	0.157677	0.544242
Zfp526	1.07315	1.33396	0.586011	1.41296	1.45294	0.844231	0.584677	0.749023
Fbxw11	1.55432	1.96965	0.946269	2.45333	2.31528	1.46618	0.896585	1.38774
Klf9	0.277336	0.648996	0.100805	0.418163	0.689921	0.252564	0.174915	0.206155
Tbpl2	0	0.0290945	0	0	0.0490199	0	0	0
Ccdc13	0	0	0	0	0	0	0	0
Amn	0.133081	0	0.128991	0	0	0	0	0.0989239
Adgra2	0.0112668	0	0	0	0	0	0.0378982	0
Mrgpra2a	0.179982	0.160448	0	0.361832	0.878575	0.254964	0.227027	1.73924
Ppib	3.94737	5.19965	4.45423	2.96108	4.11484	3.09997	1.98176	4.32105
Hba-a1	358179	338352	378474	332328	333707	331404	383898	343982
Map9	0	0.136751	0.0349849	0.0181407	0.0813192	0.0584355	0	0
Rnf122	0.429891	0.664272	0.20834	0.374505	0.645691	0.347993	0.120502	0.184631
Pitpnm1	6.78834	9.1252	4.66375	6.66954	8.17062	5.07336	2.40968	4.46511
Atxn10	2.61222	2.45347	1.55986	4.36067	5.1146	4.43682	3.35387	7.02734
Katna1	5.79265	4.45833	5.09155	5.53338	7.48459	5.59197	3.32814	5.2063
Gm9936	0	0	0	0	0	0	0	0
Taar2	0	0	0	0	0	0	0	0
Stk10	6.7134	9.53458	4.8697	6.03151	7.6285	4.68853	2.97033	4.27276
Ctsh	3.16272	3.69826	1.75173	1.69279	2.09757	2.92594	1.55432	2.32044
Cdadc1	0.948403	1.73706	0.835691	1.73332	2.05904	0.837517	0.507523	1.40142
Olfr538	0	0	0	0	0	0	0	0
Serpinb9f	0	0	0	0	0	0	0	0
Gm21657	0	0	0	0	0	0	0	0
Olfr898	0	0	0	0	0	0	0	0
Prdx2	230.084	252.944	248.008	247.454	222.106	156.543	178.234	183.031
Nat10	1.54327	1.30336	1.1022	1.4288	1.61648	0.96434	0.307367	0.966036
Slc7a2	0.0144783	0.0258138	0	0.0727669	0.0706751	0.0468801	0.0121751	0.0143496
Sap30l	1.67962	1.66008	0.884786	1.72504	2.46793	1.41875	0.675512	1.01329
2510009E07Rik	1.08431	0.820168	0.711276	1.18902	1.01172	1.01959	0.515779	0.586188
Slit2	0.065885	0.021358	0.046444	0.0361238	0.0359849	0.00969697	0	0.0118727
Gzmb	1.27637	1.63565	0.618576	4.29002	4.19365	4.29429	2.81751	4.30903
Olfr1253	0	0	0	0	0	0	0	0
Idua	0.241468	0.546433	0.180037	0.728164	0.446379	0.421005	0.343635	0.312961
Ccdc7b	0	0	0	0	0	0.0325403	0	0
Cwc27	0.0810112	0.264803	0.143957	0.176435	0.344754	0.109296	0.0681244	0.294402
Olfr301	0	0	0	0	0	0	0	0
Tubb1	124.464	93.9226	83.5177	119.748	105.172	99.5876	45.6635	88.2812
Ermard	0.373452	0.632549	0.30768	0.73201	0.74322	0.317421	0.266939	0.555202
Ncs1	0	0.0874494	0.0543323	0	0	0	0	0.0138892
Ugt3a1	0	0	0	0	0	0	0	0
Lpar6	1.26044	1.45052	0.688598	1.33609	1.39406	0.333921	0.269802	0.363416
Tenm4	0.0171418	0.0305627	0	0.00861537	0.0128734	0	0	0
Tas2r103	0	0	0	0	0	0	0	0
Gle1	1.41944	1.50873	1.26999	1.48169	1.54432	0.795479	0.459095	0.901816
Ucn3	0	0	0	0	0	0	0	0
Olfr171	0	0	0	0	0	0	0	0
Dvl1	2.8412	4.02737	1.81312	2.6076	3.72408	1.59995	0.92008	2.30874
Prop1	0	0	0	0	0	0	0	0
Mcl1	40.5752	43.5648	31.3365	50.4066	64.0033	42.1153	29.7821	56.3197
Prmt1	3.08739	3.86088	3.40815	3.83616	4.54062	2.81162	1.7669	3.86746
Gm10142	0	0	0	0	0	0	0	0
Por	5.08018	5.49496	3.89549	4.15332	4.96822	4.67895	2.79108	4.81127
Uevld	0.288253	0.587356	0.399136	0.662282	0.633966	0.16667	0.138514	0.326505
Vsig1	0	0	0	0	0	0	0	0
Sirt1	1.33616	1.80635	0.910842	1.50545	1.81944	0.772579	0.629718	1.03324
Nt5m	1.67903	0.855315	0.464982	2.07351	1.08081	0.698996	0.201706	0.427915
Gins3	0.328288	0.292658	0	0.164996	0.757237	0.227782	0	0.534539
Dnajc13	1.19141	1.37108	1.02882	1.6984	1.99012	1.35021	0.47969	1.56012
Fam163b	0	0	0	0	0	0	0	0
1600002K03Rik	0.521284	0.619611	0.336844	0.261994	1.17444	0.281316	0.14612	0.344436
Gm9327	0	0	0	0	0	0	0	0
Rsph1	0	0	0	0	0	0	0	0
Chka	0.399372	0.675224	0.493886	0.747517	0.879094	0.535097	0.370584	0.559614
Grwd1	1.00662	1.65452	0.823235	0.695641	0.874083	1.17134	0.211623	0.405306
Ptger1	2.35871	2.90234	2.14133	2.73828	3.64256	1.73456	1.48064	1.97557
Hmgn5	2.46168	2.45891	1.58111	3.24958	1.5146	1.72861	1.17222	1.32279
Rnf185	0.54912	0.688391	0.465715	0.914199	0.953642	1.09738	0.490629	1.37761
Cercam	1.76024	1.87891	1.32451	2.02547	1.53066	1.59364	1.22703	1.62983
Clasp1	0.552011	1.04247	0.323845	0.613283	1.16185	0.68791	0.287071	0.748673
Hmcn2	0.00728153	0	0	0.00731932	0.0328103	0.00589433	0	0
Narf	5.3457	6.21689	3.34246	5.28324	6.18074	4.22352	2.75973	3.93872
Aspa	0	0	0	0	0	0	0	0
Saxo1	0	0	0	0	0	0	0	0
Ulk4	0	0	0	0	0	0	0	0
Scp2	7.39019	7.45647	5.56218	9.19521	8.44426	6.20513	3.06278	7.32454
Olfr449	0	0	0	0	0	0	0	0
Krt88	0	0	0	0	0	0	0	0
Sox1	0	0	0	0	0	0	0	0
Csrp3	0.24916	0.333177	0	0	0.140338	0	0.104763	0
Olfr850	0	0	0	0	0	0	0	0
Sstr4	0.0407488	0	0.0789933	0	0	0	0	0
Mapk3	31.5034	25.0966	25.0903	32.6936	27.2545	20.3342	12.991	24.9915
Magea3	0	0	0	0	0	0	0	0
Syvn1	1.9864	2.54555	1.99413	2.31761	3.26327	1.8664	0.954525	2.35548
Vgf	0	0.0717734	0.0780375	0	0	0	0	0
LOC108167370	0	0	0	0	0	0	0	0
Pfkfb3	1.77003	1.39106	1.26415	2.57517	3.8829	2.00783	1.23386	2.49296
Ptk6	0	0	0	0	0	0	0	0
Hsp90b1	10.742	13.4321	7.78904	12.3844	13.4555	8.4632	5.20616	9.38684
Paxip1	0.618894	1.02463	0.710057	1.46004	1.27105	0.69525	0.223047	0.901317
Nnt	1.08619	1.16196	0.646726	1.46616	1.28185	0.628042	0.326215	0.968885
Car5a	0	0	0	0	0	0	0	0
Cbr4	0.405807	0.316543	0.245836	0.458902	0.304759	0.328497	0	0.854679
Olfr1406	0	0	0	0	0	0	0	0
Emc9	1.5306	1.0396	1.27163	0.512847	1.6421	0.472003	0.490332	0.939098
Olfr486	0	0	0	0	0	0	0	0
Ssmem1	0	0	0	0	0	0	0	0
Phf5a	0.892319	1.10143	0.798369	1.00044	1.72687	0.805669	0.375187	0.952423
Prl4a1	0	0	0	0	0	0	0	0
Ddx5	57.2957	60.7424	36.6589	73.4834	83.1865	51.3773	32.2264	56.5849
Adgb	0.100679	0.0199449	0	0	0	0	0	0.0221744
Tnfrsf11b	0	0	0	0	0	0	0	0.0397849
Zfp811	0	0.0651432	0.0354143	0.0734532	0.137196	0.0591528	0	0.14485
Fam13c	0	0.0305118	0	0.0344041	0	0	0	0
Arf4	5.17953	4.76553	3.62433	6.12518	5.55388	4.2152	2.0264	6.01198
Ces2g	0.484033	0.863001	0.609908	0.8028	1.36315	1.0971	0.508795	1.10339
Gm8232	0	0	0	0	0	0	0	0
Lpcat2b	0.0406609	0	0	0	0	0	0	0
Rplp0	594.413	563.972	474.487	534.04	467.171	460.3	402.25	516.589
Fbxl22	0.0431202	0.115321	0.0278634	0.0866879	0.345419	0.162892	0.012087	0
Calcrl	1.19433	1.17013	0.985706	0.891482	1.04791	0.622199	0.387816	0.457081
Vmn2r107	0	0	0	0	0	0	0	0
Usp29	0	0	0	0	0	0	0	0
Olfr152	0	0	0	0	0	0	0	0
Myl4	0.0614775	0	0.0595884	0.247186	0.738708	0.099531	0.310188	0.670246
Akap10	0.986179	1.57543	0.604113	1.57814	1.46938	0.779143	0.417969	0.547354
Pebp4	0.249986	0.0557136	0	0	0	0.101181	0.10511	0.185824
Ivd	1.18754	1.65079	1.20958	1.67928	1.25462	0.7332	0.575486	0.458829
Rabgef1	0.961967	1.5787	0.868834	0.747196	1.26426	0.920286	0.367702	1.30012
Gstk1	0.608165	0.27108	0.648424	0.366792	0.411055	0.590764	0	0.241105
Rpl39	60.4689	55.5326	37.6423	52.0059	33.2759	23.1031	19.5071	45.7238
Nabp2	1.14958	2.1726	1.02511	1.52532	1.62306	0.893351	1.08272	1.00264
Murc	0	0	0	0	0	0	0	0
Pcdhb18	0	0	0	0	0	0	0	0
Zfyve9	0.0920599	0.451377	0.089231	0.0809704	0.0345682	0.0745217	0.0290308	0.0684316
March9	0.226464	0.328063	0.192067	0.284549	0.0850365	0.0916602	0.0714147	0.0280565
Esp1	0	0	0	0	0	0	0	0
Agap3	2.37587	3.00178	1.88868	2.749	2.14368	1.07923	0.330592	1.9143
Fbll1	0	0.0670044	0	0	0	0	0	0
Xpo6	5.40034	5.72073	3.56951	6.0085	7.57463	5.28365	2.6462	4.86208
Gm4737	1.72948	1.51768	1.20486	1.90143	2.61795	1.44375	1.18167	0.803491
Mrps7	1.45243	1.33288	1.4078	2.10407	1.28325	1.03741	0.610693	1.77824
Vim	26.2751	25.7877	18.3236	19.9326	21.5853	15.8772	7.90974	18.0336
Hpgds	0	0.0633958	0	0.0953107	0.142417	0.0383774	0	0
Pla2g4c	0	0.0228873	0.0248848	0.051614	0	0.0415654	0.0215897	0
Plaur	1.36374	1.75961	0.556562	11.2912	11.5353	8.22141	5.52277	10.813
Upf3b	2.54411	2.07899	1.39279	1.94166	2.05214	1.27761	1.03009	1.19071
Hykk	0	0	0.0214859	0	0.0166474	0.0358881	0	0
3830403N18Rik	0	0	0	0	0.225635	0	0	0
Olfr1218	0	0	0	0	0	0	0	0
Wdr31	0	0.107335	0	0	0	0.0487326	0.0253125	0.0596667
Calca	0	0	0	0	0.0585468	0	0.0655578	0
Lzts3	0.139967	0.170149	0.0739995	0.0767417	0	0.0412007	0.0214003	0.0126112
Slc38a3	0	0.496073	0	0	0	0	0	0
Casc5	0.0158341	0.0141156	0.0230213	0.206911	0.0475652	0.0128175	0.0199729	0.0784671
Fignl1	0	0.0698591	0.0759561	0.21662	0.235404	0.12687	0.0329492	0.077668
Flot2	2.03682	2.08335	1.35079	5.43097	6.79483	6.85549	3.29942	8.94615
Ccdc171	0.0989664	0.0529352	0	0.039792	0.0445939	0.0160225	0	0.0784699
Adamts12	0	0.0161761	0	0	0	0.0293771	0	0
Ptgs2	0.152178	0	0.0245836	0.535385	0.504756	0.400356	0.181291	0.377064
Aknad1	0	0	0	0	0	0	0	0
Lce1h	0	0	0	0	0	0	0	0
Irak1bp1	0	0.0542159	0	0	0	0	0	0
Prl6a1	0	0	0	0	0	0	0	0
Hoxd13	0	0	0	0	0	0	0	0
Tgfb3	0.100253	0.0297907	0.0323907	0.067182	0.100386	0.108205	0.0140509	0
Gm10229	0	0	0	0	0	0	0	0
Gpc5	0	0	0	0	0	0	0	0
Olfr616	0	0	0	0	0	0	0	0
Arhgap27	2.66259	2.83064	2.08385	3.12524	3.25399	2.15534	1.40461	2.65533
Fgf1	0	0.0530606	0.0288457	0	0.0446995	0.0240906	0.0250261	0.0294959
Otud3	0.621531	0.771747	0.365762	0.423942	0.508442	0.296484	0.410663	0.253004
Hyou1	2.46672	2.79061	1.67486	2.63056	3.60155	1.71298	1.35832	1.65056
Psmb5	3.50655	4.45741	3.65056	2.61092	3.02353	2.2603	1.96583	3.21796
LOC108167789	0	0	0	0	0	0	0	0
Ankra2	2.52175	1.23108	1.36762	1.53901	1.71346	1.4824	0.80785	1.21992
Gm15881	0	0	0	0	0	0	0	0
4930430F08Rik	0.161855	0.272545	0.0697251	0.198849	0.202587	0.0436734	0	0.196065
Spata13	2.65232	4.53318	2.11113	7.3891	8.07303	6.32022	3.83304	8.08647
Eri1	1.5404	2.10957	0.930459	1.58205	1.93643	1.85233	0.863573	1.58203
Olfr691	0	0	0	0	0	0	0	0
Nectin4	0.0163136	0	0	0.0983896	0.0490057	0.211292	0	0.242531
Gps2	4.31321	5.21595	2.79923	3.95858	4.67571	2.18599	2.14471	1.52409
Ccdc81	0	0	0	0	0	0	0	0
Gch1	1.41194	2.53563	1.76523	2.98251	4.02628	2.78283	3.09739	3.50863
Slc25a13	0.12672	0.188278	0	0.127377	0.285498	0.102579	0.0355207	0.0837295
Ryr3	0.00396657	0.0106082	0.00768936	0.0079743	0.00595774	0.0096327	0	0
Arhgef7	1.28109	2.01726	0.939993	1.66081	1.60048	0.9498	0.402728	0.795049
Nat1	0	0	0	0	0	0	0	0
Pdia5	0	0	0.121219	0.125711	0.0939209	0	0.105168	0.123951
Aldh3a1	0	0.180504	0	0	0.050687	0.10927	0	0.0668937
Tmprss5	0	0	0	0	0	0	0	0
Wfdc17	2.41191	1.93513	1.1689	24.3655	29.4341	30.3601	23.1219	82.9499
Zfp369	0.834609	0.813239	0.48914	1.61935	1.03493	0.628473	0.408049	0.327031
Foxk1	2.08604	3.73332	1.75489	2.56372	2.48884	1.24258	1.05252	1.42775
Hcst	5.63034	6.27408	4.71315	3.98741	3.84396	0.621506	2.25974	2.79016
4932414N04Rik	0	0	0	0	0	0	0	0
Bpifa2	0	0	0	0	0	0	0	0
Cldn34c1	0	0	0	0	0	0	0	0
Cep78	0.159901	0.244366	0.154988	0.574039	0.360255	0.369824	0.230511	0.271681
Aurkc	0	0	0	0.0578949	0	0	0	0
Nog	0	0.131168	0	0	0	0	0	0
Rab3il1	2.7623	2.32121	2.15072	2.95871	4.08094	2.7126	1.80881	2.37872
Lsm2	1.82232	1.86521	1.76632	0.746278	1.5713	0.655622	0.283784	1.33787
Gna14	0	0	0.0324099	0.0336109	0	0.0270672	0	0
Tacr3	0	0	0	0	0	0	0	0
Pappa2	0	0	0	0	0	0	0.149355	0
Abhd12	2.22084	2.31406	1.98486	1.59455	1.97108	1.65767	0.800384	1.08626
LOC101055630	0	0	0	0	0	0	0	0
Il1f9	4.01787	1.5613	1.96385	15.3264	20.5544	14.4553	11.84	23.3485
Gm21149	0	0	0	0	0	0	0	0
Olfr1231	0	0	0	0	0	0	0	0
Ano4	0	0	0	0	0	0	0	0
Epb41l4a	0	0.0260304	0	0	0	0	0	0
Shc4	0	0.0483653	0	0	0	0.0329383	0	0.0537716
Otop1	0	0	0	0	0	0	0	0
H2afy2	0	0	0	0	0	0	0	0
Slc22a3	0.145397	0.172822	0.12527	0.146151	0.169854	0.196162	0.176609	0.0640467
Aldh3b2	2.82666	4.12979	3.45012	2.4467	2.92868	3.13562	2.44304	2.56809
Gpr149	0	0	0	0	0	0	0	0
Pate1	0	0	0	0	0	0	0	0
Slc5a10	0	0	0	0	0	0	0	0
Psors1c2	0	0	0	0	0	0	0	0
Ifi27	13.613	12.3894	10.7655	14.8859	20.361	11.5267	7.80729	13.8872
Krit1	0.808259	1.72594	0.892737	1.63435	1.38339	1.14879	0.426779	0.950117
Tmem161a	1.33035	1.06388	1.06191	1.37658	1.55739	0.728494	0.460651	0.950117
Peli1	6.9938	7.66161	4.99142	8.06187	7.57795	5.02768	3.17471	6.3799
Ssxb8	0	0	0	0	0	0	0	0
Arfip1	2.54283	2.15018	1.4317	2.16135	1.69903	1.61948	0.770429	1.46397
Gm14124	0	0	0	0	0	0	0	0
Heatr5b	0.632635	0.955622	0.238465	0.953876	0.706059	0.682816	0.339888	0.505096
Smarcc2	3.11825	4.26575	2.2311	3.79551	3.99381	2.57009	1.63054	1.92176
Cacng6	0	0	0	0	0	0	0	0
LOC108168556	0	0	0	0	0	0	0	0
Zp3r	0	0	0	0	0.030959	0	0	0
Ebna1bp2	1.03183	2.11222	1.00012	1.40211	2.02334	1.60864	0.803415	1.38248
Ccdc142	0.704958	0.402851	0.665775	0.726786	0.97739	0.702347	0.152004	0.591204
Traf5	2.21285	3.64007	1.37883	1.85361	1.80032	0.767691	0.531669	1.1227
Cyp4v3	0.231642	0.619505	0.224524	0.349266	0.289937	0.125008	0.162328	0.248717
Icosl	2.0582	1.30272	0.83788	1.88268	2.07123	1.18293	0.519238	1.22395
Bcam	0	0.209476	0.0455516	0.0472396	0.335288	0.0380426	0.0790398	0.0465782
Ccdc187	0	0	0	0	0	0	0	0
Nrk	0.0151512	0.00675339	0.0440568	0.0304596	0	0	0.012741	0.0450497
Gm38704	0	0	0	0	0	0	0	0
Xbp1	3.21532	2.9115	1.865	7.58377	8.40388	7.05004	4.61996	10.4385
Ktn1	0.922102	0.980487	0.699938	1.04973	1.14303	0.917304	0.551202	0.638637
Ache	0.913475	0.678611	0.688648	0.663155	0.857518	0.883231	0.384082	0.578425
Ntpcr	0.922664	0.493515	0.626018	0.370981	1.07402	1.04564	0.698303	0.320064
Pros1	4.63425	2.64785	2.30662	4.38851	4.09842	3.60654	2.01624	2.76649
Ptbp2	1.56582	1.25488	0.858499	1.68523	1.9955	0.96024	0.66502	0.98758
Sertad3	0.899909	0.561568	0.828644	1.35687	1.04753	0.728469	0.264865	1.33787
Nell1	0	0	0	0	0	0	0	0
Slc6a8	0.0570154	0.0508274	0	0.0573113	0.0428183	0	0	0.0847635
Dpp9	1.78529	1.92589	0.916112	2.51841	2.00549	1.3966	0.693878	1.29362
Birc2	20.5327	11.1786	14.7314	17.4551	17.8482	16.063	8.21228	13.4693
Ccr3	0.304433	1.58958	0.0843081	0.131148	0.0653222	0.0704102	0.0731445	0.172416
Armc9	0.208322	0.336603	0.1262	0.183227	0.19556	0.326729	0.109489	0.103236
Oog2	0	0	0	0	0	0	0	0
AA623943	0	0	0	0	0	0	0	0
Israa	0	0	0	0	0	0	0	0
Chrnb3	0	0	0	0	0	0	0	0
Pnrc2	8.93763	9.45849	5.66018	7.99191	8.2769	5.52607	4.10377	7.17354
Zdhhc7	2.82387	3.08289	1.9239	3.08535	2.85835	2.45154	1.325	1.76445
Gpr155	0.310963	0.426482	0.231852	0.673241	0.565864	0.222677	0.140806	0.260785
2010107G12Rik	0	0.089359	0	0	0	0	0	0.0496738
Tmprss11e	0	0	0	0	0	0	0	0
Snrnp25	7.60461	9.56361	10.4641	5.93781	8.71951	4.17719	5.59555	5.11444
Skint1	0	0	0	0	0	0	0	0
Ccni	31.6572	36.4883	29.9483	36.0001	42.956	29.9782	24.487	25.5722
Pla2g1b	0	0	0	0	0	0	0	0
Shoc2	2.38806	2.40277	1.19118	2.3443	2.27586	2.09138	1.11566	1.79936
Cpne9	0.023076	0	0	0	0	0	0	0
Baat	0.0477697	0.0425851	0	0	0	0	0	0
Ndfip1	14.2534	16.4632	11.4929	13.9536	14.5516	10.8692	10.3532	14.3316
Spc24	0.305726	0.408817	0.395109	0.870719	0.53573	0.206235	0.257093	0.757526
Zfp623	0.335863	0.499018	0.520868	0.22507	0.100892	0.253753	0.0753162	0.133152
Lrrc3b	0	0	0.0599468	0	0	0.0500648	0	0
Arhgef11	0.639659	0.810335	0.407897	0.617597	0.903873	0.354283	0.24772	0.442115
Grb7	0.128485	0.412347	0.124537	0.413287	0.250879	0.0624047	0.151266	0.178282
Zmat3	0.18537	0.330503	0.290243	0.415664	0.326613	0.138513	0.0659504	0.13426
Gapt	0.349796	0.503728	0.234725	0.135235	0.424353	0.0871251	0.181017	0.133342
Ptprn2	0	0	0	0	0	0	0	0
St8sia6	1.83188	2.07683	1.29309	1.42107	2.13837	0.959043	0.54419	0.789395
Rsad2	217.779	297.489	228.772	284.219	335.586	305.212	244.509	214.734
Vmn1r197	0	0	0	0	0	0	0	0
Alcam	0.527627	0.603291	0.122295	0.576484	0.826946	0.519959	0.279721	0.375153
Ssb	4.65396	5.3447	4.35174	5.77884	6.59957	4.07759	2.71652	3.74436
Olfr1006	0	0	0	0	0	0	0	0
Sult2a8	0	0	0	0	0	0	0	0
Col19a1	0	0	0	0	0	0	0.00866263	0
Vrtn	0	0	0	0	0	0	0	0
Atxn3	2.02696	1.80697	0.947869	1.48343	2.39018	0.993119	1.09149	1.00448
Gm13290	0	0	0	0	0	0	0	0
Kif18b	0.130773	0.0874349	0.0475329	0.262903	0.306906	0.132324	0	0.0324028
St8sia4	4.2764	4.25556	2.40988	2.39921	3.16888	1.6101	1.45757	1.33771
BB287469	0	0	0	0	0	0	0	0
Fars2	0.973961	1.7055	0.944033	0.94405	1.41063	0.929201	1.3748	0.930834
Gtpbp3	0.930634	0.933335	0.383366	0.818531	0.926044	0.791007	0.156519	0.253651
Olfr420	0	0	0	0	0.243647	0	0	0
Duxbl1	0	0	0	0	0	0	0	0
Rasl12	0.0697116	0.103576	0	0	0	0.0188103	0	0
Wnt2b	0	0.0846697	0	0.0636471	0.106992	0	0.0266231	0.0313781
Sorbs2	0.0206082	0.0826721	0.0798999	0.0207152	0	0.0166822	0	0.0204252
Cblc	0	0	0	0	0.0532277	0	0	0
Ube2v2	0.212669	0.31282	0.206134	0.363413	0.375326	0.137723	0.0894194	0.231858
Ddr2	0	0.0119255	0	0.0268935	0.0200926	0.0108288	0.0112493	0.0132585
Gmpr	4.39027	3.13808	4.06368	4.37329	3.6238	2.68942	1.46345	4.15527
Arhgef4	0.771074	0.780278	0.646383	0.775075	0.688626	0.657917	0.315446	0.144583
Urb2	0.399847	0.704415	0.332195	0.507187	0.571967	0.246608	0.152109	0.339682
Olfr132	0	0	0	0	0	0	0	0
Olfr467	0	0	0	0	0	0	0	0
Gm7361	0	0	0	0	0	0	0	0
Olfr292	0	0	0	0	0	0	0	0
Csnk2a1	2.12215	2.86169	1.71846	2.37618	2.40067	1.9788	0.937464	1.46432
Arhgap32	0.0234297	0.135764	0	0.0117756	0.0175956	0.00948307	0	0.0116108
Mettl1	0.359792	0.352817	0.313863	0.867982	0.621464	0.320373	0.151279	0.570554
Cplx1	0.0516052	0	0	0	0	0.0417739	0	0
Bmp5	0	0	0	0	0	0.023927	0	0
Tmem70	0.620813	0.611691	0.696747	1.08385	1.1533	0.528992	0.439627	0.259073
Mfge8	0.628133	0.486922	0.0529419	0.356874	0.410195	0.198966	0.229658	0.324811
Prkd3	1.02689	2.08217	1.03436	2.37814	3.40985	2.22483	1.50695	2.72402
Abca14	0	0	0	0	0	0	0	0
Bbox1	0	0	0	0	0	0	0	0
Sh3bgrl3	52.5594	36.5141	43.733	46.9619	45.2994	37.1714	26.7748	43.2915
Epha3	0	0	0	0	0	0	0	0
Prdm11	0.241965	0.593186	0.175897	0.304026	0.340714	0.171385	0.305212	0.149885
Zfyve28	0.0919066	0.3605	0	0.0369534	0.124238	0.029759	0	0
Nono	7.93252	8.72707	5.15547	8.57286	9.98619	6.1058	3.72092	6.33963
Vmn1r45	0	0	0	0	0	0	0	0
Elmo2	1.24683	2.10087	1.10227	2.03833	2.02706	2.3846	1.11762	2.36286
Serpinb10	0.159941	0.695091	0.387567	0.964629	0.960921	0.631172	0.453934	0.614268
Olfr464	0	0	0	0	0	0	0	0
Ahsg	0	0	0	0	0	0	0	0.0816561
Mturn	2.16717	2.03247	1.25063	1.39771	1.81568	1.14587	0.811138	0.769774
Celsr2	0.109993	0.0567686	0.0224448	0.0814677	0.0869513	0.107783	0	0.0344259
LOC105247253	1.21895	1.95598	0	1.22528	0	0.592038	0	1.20812
Gid8	1.91935	3.03819	1.41913	2.63425	2.8274	1.44414	1.36572	1.41453
Vmn1r233	0	0	0	0	0	0	0	0
Zbed6	1.1409	2.59808	0.963506	2.73647	2.46015	1.3899	0.902418	1.47783
Dhx34	0.96359	1.39589	0.933981	0.916702	1.34392	0.724302	0.535382	1.05736
Tctex1d1	0.0701293	0	0	0	0	0	0	0
Zfp69	0.934271	0.555248	0.278634	0.409359	0.521726	0.484797	0.241739	0.284914
Gm10681	0	0	0	0	0	0	0	0
Napa	98.2004	107.217	88.4835	109.51	97.2085	99.7116	80.7665	99.5324
Gm35174	0	0	0	0	0	0	0	0
Ptges	0	0.138253	0.0300638	0.1403	0.174701	0.301295	0.104332	0.0768534
Stt3b	5.06501	6.30708	4.3509	7.61001	9.76107	5.18476	2.83953	5.6442
Ttc4	1.87156	1.78155	1.22987	2.07259	1.57229	0.873059	0.69356	1.00607
Agfg2	0.368149	1.07095	0.920262	0.85698	0.625713	0.407808	0.260704	0.403287
Alox8	0.0345611	0.0924305	0.0334991	0	0.0259552	0	0	0
C530008M17Rik	2.19874	1.82646	1.38849	2.38596	1.88892	2.02257	0.966512	1.53535
LOC108168569	0	0	0	0	0	0	0	0
4932438H23Rik	0.030761	0.0182817	0	0.0206138	0	0.0498016	0	0
Eya4	0	0	0	0	0	0	0	0
Atp2b4	0.602193	1.04385	0.76528	1.07612	1.00499	0.671625	0.714586	0.656528
Tmem214	2.37199	1.95032	1.54018	2.338	2.97468	1.34221	1.10385	1.32382
Tmem230	1.33906	1.39268	0.556248	0.769147	1.269	0.671021	0.241296	1.13757
Clcn2	0.0630363	0.280974	0.152748	0.411862	0.21303	0.102055	0.0397566	0.218667
Olfr919	0	0	0	0	0	0	0	0
Zfp131	1.24828	2.10021	1.03951	2.35046	2.87837	1.62244	0.975786	1.95162
Avp	0	0	0	0	0	0.149867	0	0
Olfr672	0	0	0	0	0	0	0	0
Rnf149	5.79176	3.75045	2.41375	4.77882	5.82306	4.79528	2.91909	6.52564
Lrrc74a	0	0	0	0	0	0	0	0
Zfp583	0.0349293	0.0233538	0.016928	0.0175553	0.0131159	0.0141375	0	0.0346191
Trim75	0	0	0	0	0	0	0	0
Zfyve21	0.21231	0.567802	0.246943	0.256094	0.286998	0.343726	0.285659	0.336678
Aqp5	0	0	0	0	0	0	0	0
Smarcd1	0.986604	1.07142	0.799804	1.2081	1.05078	0.972897	0.256441	0.533367
Apbb3	1.43118	1.76657	1.22714	2.24091	2.45967	1.06941	0.509182	1.28208
Zfp598	2.23751	2.58041	1.79008	2.32052	2.53387	1.4375	0.776526	1.46082
Clec1a	0	0	0	0	0.0289246	0	0.0323883	0
Gpbp1l1	4.64489	4.30172	2.48175	4.83397	5.0044	3.22855	2.07032	3.41612
Oas3	4.50748	4.9801	3.20701	11.3392	13.7474	12.5863	7.35914	17.1688
Mt2	0	0.906849	0	3.98788	2.13907	1.9763	2.65185	4.03287
Nkx2-3	0	0	0	0	0	0	0	0
Zfp62	1.575	1.63237	1.06738	1.71189	2.02906	0.756679	0.775295	1.1549
Zfp729a	0.406302	0.826571	0.393817	0.670212	0.962335	0.548163	0.166455	0.392367
Synj2	0.357582	0.655762	0.316886	0.431325	0.544757	0.132324	0.137463	0.121511
Vmn1r39	0	0	0	0	0	0	0	0
Tmem163	0	0.141169	0	0.0530591	0.336952	0.0427291	0.443884	0.235423
Fam167a	0.0268372	0.131585	0.0260125	0.0809293	0.0604637	0.141209	0.0225681	0.0265988
Gnptab	0.986433	1.51334	0.466943	1.41815	1.56775	1.45774	0.414759	1.11409
Hif1an	1.34317	1.49063	0.832505	1.57057	1.6606	1.02811	0.560911	0.932772
LOC108168530	0	0	0	0	0	0	0	0
Ddx4	0	0	0	0	0.0293848	0.0633473	0	0.0775606
Serinc4	0.0940044	0.027934	0	0.0629948	0.235323	0.329748	0	0.124226
Sumo2	0.736745	0.909393	0.659174	0.3418	0.468169	0.137628	0.714863	0.224677
Ctnna1	4.24684	4.13486	2.90231	4.22953	4.43864	3.96057	2.25468	3.82118
Snapc2	0.592244	0.79195	0.50229	0.483695	1.16753	0.179781	0.0622542	0.733729
Olfr1230	0	0	0	0	0	0	0	0
St7l	0.629244	0.744338	0.398786	0.608181	0.654312	0.313457	0.264574	0.3598
Ccdc108	0	0	0	0	0	0	0	0
Arpc5	29.8748	31.2838	24.6219	31.8579	37.6617	27.5864	19.0299	36.731
Krt81	0.0304574	0	0	0	0	0	0	0.0603736
Rpl10	139.442	156.083	145.845	156.327	142.815	117.542	120.491	145.254
Socs7	0.447299	0.854469	0.270971	0.505822	0.521874	0.310358	0.261958	0.20583
H1f0	0.443989	0.637682	0.191265	0.495881	0.518674	0.45924	0.124454	0.342258
Fbxo47	0.14399	0.0256725	0	0	0.108136	0	0	0.0142711
Prrxl1	0	0	0	0	0	0	0	0
H2-M3	2.42114	1.73377	1.7312	3.98967	3.63652	2.60247	1.00131	2.12426
Lilra5	0.0494184	0.352439	0.0957996	0	0	0	0.0415572	0
Gm5741	0	0.307444	0	0.866659	0.258998	0.139586	0	0
Gsn	22.3796	17.1251	16.3779	20.7305	20.4578	16.3305	10.6254	17.1503
Lrrc4	0	0	0.0605426	0	0.0234543	0	0	0
Zfp26	1.1212	0.842058	0.588036	0.764213	0.818948	0.696244	0.335809	0.48712
Cyp2c38	0	0	0	0	0	0	0	0
Spib	2.34425	3.99249	2.32308	1.95195	3.8889	2.26585	0.912111	1.26575
Rpp21	2.71485	3.02525	1.09643	3.86599	1.78398	1.28196	0.380498	1.34537
Vmn2r45	0	0	0	0	0	0	0	0
Elavl4	0	0	0	0	0	0	0	0
Olfr112	0	0	0	0	0	0	0	0
Fbn2	0	0	0	0	0	0	0	0
Tyw5	0.685323	0.790633	0.429818	0.364701	0.454124	0.261065	0.0678007	0.47946
Hoxc13	0	0	0	0	0	0	0	0
Slc39a11	0.635498	0.694451	0.3974	1.07153	0.877534	0.381674	0.430973	0.487628
Gm4498	0	0	0	0	0	0	0	0
Mup3	0	0	0	0	0	0	0	0
Tdrkh	0.0251935	0.157214	0	0	0.0756806	0	0.0529646	0.074909
Gja5	0	0	0	0	0	0.0290509	0	0
Pla2g15	0.105996	0.642544	0.205477	0.554038	0.445772	0.274568	0.267404	0.210108
Ehd1	6.68331	6.32241	7.27046	11.9888	17.6471	13.9137	8.89362	17.5993
Mapk10	0	0	0	0	0	0	0	0
Lrrc61	0.656741	0.496757	0.347215	0.40009	0.373643	0.177209	0.117148	0.216969
Vstm5	0	0	0	0	0	0	0	0
Ccnd3	20.9024	20.9904	14.7481	22.7411	25.5085	20.1799	13.8292	24.2507
Npffr2	0.0635855	0	0	0	0	0	0	0
Olfr342	0	0	0	0	0	0	0	0
Plppr2	0.0400137	0	0	0	0	0	0.100946	0
Nxf7	0	0	0	0	0	0	0	0
Tespa1	3.94659	2.60443	2.45913	3.24579	3.57974	1.38992	1.22838	1.93037
Olfr1164	0	0	0	0	0	0	0	0
Zfp292	1.947	2.63726	1.39371	2.48269	3.09487	1.58165	0.798392	1.43876
Mak	0	0.284141	0	0	0.0239367	0	0	0
1700016H13Rik	0	0	0	0	0	0	0	0
Slc31a2	0.753705	1.56778	0.456591	1.51523	2.16978	1.27108	0.42254	2.80129
Six3	0	0.099091	0	0	0	0	0	0
Mapkapk2	5.91006	6.48042	5.61389	18.7925	24.6333	16.6488	10.5528	22.864
U2af1	3.06762	3.87414	1.11501	2.44114	3.9356	1.24161	1.12859	1.26682
Mrpl23	0.238983	0.639137	0.463279	1.60149	1.9144	1.16073	0.803868	0.789534
Azin1	13.274	16.849	9.87108	16.5006	17.7135	14.9765	13.003	11.8545
Vnn3	0.156155	0.0556828	0	0.251144	0.0703629	0.101125	0.131315	0.0309536
Olfr592	0	0	0	0	0	0	0	0
Exoc7	1.24437	1.10932	1.07396	0.891002	1.31857	0.731334	0.53038	0.878529
6430590A07Rik	0	0.227121	0.246943	0.102437	0	0.288729	0	0.0505017
Golga4	1.8322	2.04007	1.1582	2.08921	2.19177	1.20176	0.65162	0.961796
Plcl2	4.41317	5.97718	4.29025	5.47598	6.40234	4.57948	3.83229	5.69784
Mthfr	0.336122	0.485906	0.369819	0.42005	0.709521	0.433869	0.290293	0.378155
Fcer1g	8.6816	8.58227	5.91537	13.9108	22.4644	16.4907	11.2039	27.5173
Usp43	0	0	0	0	0	0	0	0
Gm10486	0	0	0	0	0	0	0	0
A630095N17Rik	0	0	0	0	0	0	0	0
Gm5136	0	0	0	0	0	0	0	0
Map2k7	4.32694	5.60887	2.65333	3.99434	5.60375	2.66271	1.61511	2.27553
Olfr1022	0	0	0	0	0	0	0	0
Dok5	0	0	0	0	0	0	0	0
Serac1	0.285013	0.367005	0.12278	0.572985	0.547	0.10254	0.22636	0.0156934
Spz1	0	0	0	0	0	0	0	0
Mettl10	0.615383	0.698211	0.433799	1.57456	1.76457	0.679291	0.282268	0.942599
LOC108167989	0	0	0	0	0	0	0	0
LOC108168660	0	0	0	0	0	0	0	0
Cers2	4.44083	6.19331	4.33078	5.83316	6.711	4.74162	2.47433	6.02153
Lair1	0.424785	0.518935	0.274488	0.379546	0.448979	0.382066	0.264602	0.265081
Stra8	0	0	0	0	0	0	0	0
Cfap99	0	0.0167012	0	0	0	0	0	0
1810013L24Rik	2.54059	2.40099	1.4802	2.80496	2.70035	2.16896	1.27253	2.44922
Defa22	0	0	0	0	0	0	0	0
Olfr911-ps1	0	0	0	0	0	0	0	0
Ogfod3	0	0.202819	0.352832	0.0914768	0.102516	0	0.267848	0.180392
LOC108168669	0	0	0	0	0	0	0	0
Gm6038	0	0	0	0	0	0	0	0
Neurl2	0.0978535	0.218083	0	0.147542	0.0367437	0	0.0822875	0
Impdh1	2.1943	3.65281	2.62604	2.63332	2.80817	1.72189	0.960282	1.9307
Rbm15b	1.50025	2.02285	0.981549	1.45148	1.33793	0.986729	0.599258	0.687701
Csf2rb2	0.407791	0.760113	0.167686	1.93774	2.24582	1.63051	1.24699	2.91491
Psap	33.8541	42.8711	22.6309	26.1419	31.092	22.1979	16.3349	25.9035
Fitm1	0	0	0	0	0.139723	0	0	0
C7	0	0	0	0	0	0	0	0
Prr13	29.6816	20.5131	19.164	27.0658	36.304	26.9227	20.2444	41.4917
Frs3	0.0814584	0.0484117	0.0526369	0.0545874	0.12235	0	0	0.0538232
Oca2	0	0.219562	0	0	0	0	0	0
Alkbh2	0.372801	0.332341	0	0.42827	0.039996	0	0.268713	0
Slx4	0.727804	1.06654	0.657121	1.14247	1.01828	0.685997	0.469502	0.553356
Psmd3	3.16121	3.66355	2.88533	4.50162	4.58983	2.77222	1.26271	3.3159
4930564C03Rik	0	0	0	0	0	0	0	0
Tra2b	5.19548	6.34376	5.0597	6.45998	7.9145	5.64081	2.79534	4.56362
Gadl1	0	0	0	0	0	0	0	0
Bcl3	0.98613	1.2194	0.924994	11.9909	14.6204	7.51912	5.29658	12.7689
Ndp	0	0	0	0	0	0	0	0
Olfr1303	0	0	0	0	0	0	0	0
Fut8	0.961754	0.875615	0.376847	1.00788	1.19866	0.861353	0.53344	0.608432
Spry4	0	0.0219699	0	0.123862	0.0740318	0	0	0.0244257
Gm6468	0	0	0	0	0	0	0	0
Egr2	0.0452656	0.0134509	0.0292497	0.136501	0.0679884	0.0854981	0	0.0224317
Cryba4	0	0	0	0	0	0	0	0
Actr3	39.464	38.0516	25.5358	43.3185	51.6298	39.3811	24.8806	45.6252
Grasp	0.131106	0.0935017	0.330402	0.369003	0.157536	0.127355	0.0882006	0
Egflam	0	0.132861	0	0	0	0	0	0.0246188
Prg3	0	0	0	0	0.0885834	0	0	0
Cog3	1.75452	1.82004	0.943063	2.16445	2.16811	1.04583	0.563342	1.1224
F8	0.0127443	0	0	0.0768627	0.00957092	0.0103164	0.010717	0
Cngb3	0	0	0	0	0	0	0	0
Mafa	0	0	0	0	0	0	0	0
Epsti1	1.53775	1.80552	0.872488	2.82756	3.01386	2.85393	1.2616	4.34924
Agrp	0.078337	0	0	0.0787435	0.117661	0	0.131751	0
Vti1b	5.21329	3.46369	2.71723	2.9168	3.25032	2.14987	2.27471	3.65589
Klhl17	1.97038	1.68962	0.927634	1.75425	1.9589	0.789907	0.74168	0.836948
Gcsam	0.101878	0.136232	0.263327	0.170678	0.242281	0.274898	0.0571146	0.134631
Tnfaip3	1.57576	2.39496	0.951455	13.1778	15.8496	9.51442	5.71311	14.0174
Zan	0	0.0494936	0.0071751	0.00744098	0.00555929	0	0.00622501	0.00733681
Olfr654	0	0	0	0	0	0	0	0
Copz1	7.44201	5.66681	6.34172	6.88842	8.01077	4.8696	3.07694	4.27188
Trdmt1	0.198327	0.530407	0.139806	0.507453	0.379127	0.364873	0.0758084	0.339522
Tmem9	1.71731	1.09828	0.832271	2.77697	1.40184	1.48081	1.47553	1.59105
Clec4b1	0	0.140448	0.152706	0	0	0.255065	0	0
Irf8	2.30595	3.72289	1.67192	7.17276	8.7815	6.26134	3.1759	4.98484
Fam132b	0	0	0	0	0.142377	0.0511556	0	0
Hist1h2bj	1.18656	1.29284	1.66125	0.66262	0.297033	0.533616	0.221735	0.392006
Sec62	4.38404	4.49524	2.53616	4.96417	3.69581	3.21219	1.96719	3.10855
Tfpt	0.638811	0.700898	0.571552	0.938491	1.21781	1.03422	0.33058	0.194811
Zfp446	0.0775316	0.207351	0.0250497	0.194835	0.223199	0.0523009	0.0869311	0.0512286
Cdc26	1.67656	2.2419	1.95961	2.67659	1.51831	0.957996	1.45133	2.44363
Tmem8b	0.0689327	0	0	0.0230968	0.0345121	0	0.0193224	0
Prl3b1	0	0	0	0	0	0	4.2684	0
Abcc1	0.717131	0.848906	0.41022	1.9853	1.65983	1.11344	1.13691	0.955449
Gckr	0	0.0659096	0	0	0	0	0	0
AW209491	0.286087	0.255037	0.138648	0.115028	0.214849	0.138951	0.0481155	0.113418
Ptgdr2	0	0	0	0	0.0214307	0	0	0
Gm21596	0.141222	0.125895	0.136882	0	0.106057	0.114318	0.118757	0
[truncated: 19,879 more rows]
